# Supplementary material for: Molecular mechanism of a novel root-end filling material containing zirconium oxide on the osteogenic/odontogenic differentiation of human osteosarcoma MG-63 cells
Source: Front Bioeng Biotechnol. 2023 Oct 13;11:1269246. doi: 10.3389/fbioe.2023.1269246 (PMC10613028; doi:10.3389/fbioe.2023.1269246)
Supplement: Supplementary file 1 [file Table2.xlsx]

## Sheet: Supplementary Table S2
GeneSymbol	Fold Change
LXN	83.1566
HBB	51.5948
EGFL6	18.2816
HBD	16.8259
SLC17A9	16.5455
IL11	14.4935
GPAT2	11.6725
HBA2	11.0821
PAPPA	10.2882
OXTR	9.5406
SAMD9L	9.30562
IL7R	8.50943
NFE2L2	8.36794
TNFRSF10D	7.43648
DSP	6.73909
ANKS1B	6.70905
C13orf33	6.64781
BAGE4	6.30044
NR5A2	5.43943
ITGA1	5.22811
CDH13	5.2254
SSTR1	5.20533
IGFBP1	5.0325
ZNF718	4.95678
AREG	4.8786
PRRX1	4.81974
GPR183	4.79168
PSG5	4.79081
NOG	4.73851
ACPP	4.7217
PSG8	4.66081
RXFP2	4.45833
COL4A6	4.42684
FLJ45950	4.41677
EGLN3	4.40243
IL7	4.38831
CIT	4.38613
CNTN3	4.3837
EFEMP1	4.3078
COX7A1	4.29481
GKN2	4.2924
ORC4	4.27833
CXCL14	4.27546
UACA	4.272
GABRB1	4.26315
TMTC3	4.25533
LOC647946	4.24022
PPM1A	4.22808
PPTC7	4.21404
LUZP2	4.20853
C6orf176	4.19027
ALDH1A1	4.17601
TC2N	4.17355
SEMA3D	4.16712
FMOD	4.14435
ABCA6	4.1433
TMEM231	4.13491
CYP2S1	4.12835
GOLGB1	4.12062
KIAA1107	4.07652
MIA3	4.0737
ODZ1	4.05627
ABCA8	4.05222
LOC100128242	4.03987
LOXL4	4.03456
SEL1L	4.03208
ASB5	3.97453
FAM178A	3.97222
NPSR1	3.94837
UBA6	3.9134
GDF10	3.91016
SPON1	3.85368
NOTCH1	3.8105
DUOX2	3.80304
CASC2	3.79412
SGIP1	3.79019
HMCN1	3.78326
KIAA1199	3.77604
BMP6	3.75668
GIGYF1	3.70722
ZNF480	3.69323
SH3PXD2A	3.67676
LRRC39	3.66836
FGL2	3.63753
LRP1B	3.62054
ATP5E	3.58224
GRXCR1	3.57542
LOC149134	3.55039
PTGDS	3.54866
ZNF705A	3.54447
HIST1H2AC	3.53537
DMBT1	3.51597
DNAH5	3.50845
ZNF833P	3.50191
LCE5A	3.49926
C8orf4	3.49726
SLCO4C1	3.49055
SOD3	3.48444
ADAMTS5	3.47745
ANKRD36	3.4538
AGPAT9	3.43149
DENND4C	3.42959
ANKRD5	3.41038
LOC100291323	3.4086
IL17RB	3.38794
LPP	3.38277
PRDM2	3.37274
DMRT1	3.36851
CP	3.34733
HAUS3	3.33907
OPRD1	3.33533
IL33	3.33162
CCDC30	3.32922
SECISBP2L	3.32608
ZNF518A	3.32466
CCDC147	3.3178
ULBP1	3.30047
C10orf118	3.29856
NTM	3.28976
SYCP2	3.28659
HBS1L	3.28113
ITPR1	3.27744
NAV2-AS4	3.26949
KPNA5	3.26837
UBASH3B	3.26174
C8orf85	3.25961
RASGRP3	3.257
SPDYE5	3.2539
PLCB4	3.24933
IP6K3	3.24391
A2M	3.23899
ABCA13	3.23071
SLC6A17	3.22506
BLID	3.22178
LOC100133131	3.2156
LOC401093	3.21492
IFNA22P	3.21135
DUOX1	3.20662
TXK	3.19894
SPEF2	3.19258
ZNF391	3.18873
FAM26E	3.18617
SUV420H1	3.18259
ZBTB38	3.17828
ATP6V0D2	3.17526
ZNF420	3.17364
DIRAS3	3.16099
PLAG1	3.15903
CD274	3.15691
ECT2L	3.1526
ZNF169	3.14178
C15orf5	3.13994
CLEC2B	3.13817
LOC285972	3.11694
SLC26A4	3.1149
ABI3BP	3.10965
ZNF778	3.10755
KLC2	3.10683
KIAA1671	3.10553
ZNF700	3.10166
F2RL1	3.08015
PTCD2	3.07753
FGFR3	3.07628
KIRREL3	3.07464
FGF7	3.0632
HNF4G	3.06078
OXR1	3.05834
LOC283588	3.05531
SLC16A7	3.05257
CDC73	3.05028
PSG3	3.04981
MME	3.04491
F3	3.04222
A1BG	3.03638
KIAA0040	3.02864
UTS2D	3.02552
IL8	3.02088
GREM2	3.01409
ARID5B	3.0095
C11orf94	3.00129
CDK17	3.00072
MPP4	2.98706
LOC150381	2.98619
HYAL1	2.98597
DPP10	2.98229
C8orf83	2.97743
ZNF615	2.9766
ZNF268	2.97444
MAK	2.97196
MAML2	2.97156
CLEC1A	2.96746
STK17A	2.96656
CHIC1	2.96259
DENND4A	2.96077
ZNF530	2.9553
C17orf107	2.95418
LOC100506136	2.94974
SLAIN2	2.94885
TAB3	2.94794
GPC5	2.94345
FLJ25363	2.93897
MON2	2.93452
LAMP3	2.93361
MGC39584	2.92841
FNIP1	2.92652
INHBA	2.92214
HMBOX1	2.92058
SHISA2	2.91735
FRK	2.91595
TNFSF4	2.91538
ITGA4	2.91443
DPYD	2.90937
ZNF311	2.90906
CACNA2D1	2.90628
HUS1B	2.905
SERPINB9	2.90266
HMGN5	2.89951
CEP170	2.8823
C5orf46	2.88067
C18orf54	2.87828
ANKRD19P	2.87597
SLC5A3	2.87293
PPIL4	2.85889
IL6ST	2.85677
ARHGAP42	2.84939
GNLY	2.84938
MAGOHB	2.84467
ARHGAP29	2.84291
LOC286109	2.82823
KBTBD3	2.82751
DOCK5	2.82648
LHX8	2.8243
APBB1IP	2.8235
EMX2OS	2.81654
DKFZp451A211	2.81546
REP15	2.8141
COL4A3	2.80748
STOX1	2.80747
ARAP2	2.80724
RORA	2.80689
MGC24103	2.80669
BTD	2.80465
DOCK8	2.80425
ATG12	2.79945
IFNE	2.79879
EDNRA	2.79351
IGFBP3	2.79127
ADAMTS6	2.79126
LEP	2.79106
UNC93A	2.78677
FLJ38109	2.78019
FAT4	2.77806
LOC727916	2.77622
PTAR1	2.7754
CEACAM1	2.77402
ZNF451	2.77325
LARP1B	2.77235
XDH	2.76917
HMGA2	2.7681
ARHGAP5	2.76621
ZFP82	2.75985
GLYATL1	2.75933
ZNF254	2.75916
FAM95B1	2.75883
CCDC132	2.75735
OPHN1	2.75533
RAB27B	2.75422
KLK10	2.75403
PRDM5	2.75114
PPP1R1C	2.74703
RBAK	2.74366
CDC42SE1	2.74134
ALDH1L2	2.73744
PDIK1L	2.73707
CYTH1	2.73284
HNRPLL	2.73154
ZNF474	2.72587
C8orf22	2.72199
MXRA5	2.72007
SHC4	2.71829
PTGS1	2.71763
SENP6	2.71352
RASAL2	2.71029
STS	2.70948
C6orf170	2.70798
ERVV-2	2.70373
AIM1	2.70139
UMODL1	2.69639
CCDC121	2.69245
POSTN	2.68981
ODZ2	2.68802
ATF7IP	2.6876
PTPRQ	2.68448
FGF3	2.68396
ECM2	2.68352
PDCD1LG2	2.68281
GCC2	2.6805
COL4A1	2.67811
ERG	2.67739
RAB17	2.67723
LCTL	2.67633
GPR64	2.67369
C14orf45	2.67025
PCDHGB1	2.66909
ASCC3	2.66882
ZNF816	2.6683
LRRK2	2.66767
DDX52	2.66612
LGI4	2.66511
SCAND3	2.66451
MIER3	2.66321
ZNF28	2.65953
ATP1A2	2.65747
ZBTB10	2.65672
PRKAA2	2.65413
SHROOM2	2.65313
MTMR10	2.65173
GATM	2.65152
C18orf34	2.65041
CSF2	2.64447
PCDHGB2	2.64271
MALL	2.64262
CACNB2	2.64238
ZNF790	2.64175
MECOM	2.64103
FLJ36644	2.63963
NXT2	2.63651
VPS13C	2.63493
CCDC69	2.63299
FILIP1	2.63246
DNAH17	2.62735
ZNF286A	2.62588
VPS54	2.62495
KIDINS220	2.62448
LMLN	2.62187
FBXL7	2.62134
COL4A4	2.62042
NRL	2.61971
STK32B	2.61261
PCSK1	2.61198
CAPN7	2.61171
C10orf28	2.61138
ARID4A	2.60586
ZNF571	2.60322
MAP4	2.60297
KALRN	2.59679
LMBRD2	2.59578
FAAH2	2.59382
ZNF215	2.59123
ANGPTL1	2.58846
MMP10	2.58557
KIAA1841	2.58408
LRRC16A	2.583
TOR1AIP2	2.58058
MICAL3	2.58031
SIDT1	2.57952
IKZF2	2.57777
FZD9	2.5774
LOC338651	2.57575
GLYCTK	2.57552
ATPBD4	2.57446
SCN8A	2.57325
ZNF320	2.56938
DAAM1	2.56558
RGNEF	2.56482
CA2	2.55916
TNFRSF11A	2.55884
RGS2	2.55678
FAM171B	2.55602
ANKFN1	2.55258
APC	2.55252
ITGA10	2.54994
LOC100130231	2.54885
SEC61A2	2.54827
ICAM5	2.54813
COL4A2	2.54008
ABLIM2	2.53934
CYP27B1	2.53738
LOC145474	2.53702
SPATA5	2.53553
TFPI2	2.53259
CKMT2	2.53023
FMO5	2.53017
SLC1A2	2.53011
SESTD1	2.52906
ENPP1	2.52391
C10orf12	2.52253
ZNF684	2.52069
NBEAL1	2.51915
FAM162B	2.51884
LOC145783	2.51883
PARP11	2.51698
THAP9	2.51561
MAP7D3	2.51451
NLRC3	2.51408
GAN	2.51093
LOC143286	2.51092
STRN	2.50586
RG9MTD2	2.50229
ZNF165	2.49845
C20orf177	2.49711
NR4A2	2.49684
EREG	2.4967
LCA5	2.49656
CSMD3	2.49462
GTPBP10	2.49065
SLC24A4	2.48996
CAPS2	2.48962
MAN1A2	2.48734
DENND1B	2.48695
SPATA21	2.48665
MUC12	2.48646
ADRA1D	2.48576
NLRP3	2.48485
ZHX3	2.48203
LOC100506036	2.4775
PRDM1	2.4772
GJD3	2.47677
NIPAL2	2.47552
ITGB3	2.47473
KRIT1	2.4737
LECT2	2.47191
GRP	2.47117
ZNF836	2.47102
PLOD1	2.46805
SLC25A21	2.46761
ANKRD26	2.46699
CEP97	2.46238
ZNF180	2.46221
N4BP2L2	2.46046
LOC253805	2.45922
ZNF235	2.45837
ANKRD32	2.45709
C2orf67	2.45478
IQCD	2.45427
PDK4	2.45146
OTUD6B	2.44844
ZCCHC7	2.44772
ZSCAN12	2.44496
CACNG2	2.44455
STXBP4	2.44389
ZNF260	2.44156
TMEM132B	2.44114
LOC284260	2.44013
TRIM15	2.43878
ZNF569	2.43587
LOC100129572	2.43551
KLF12	2.43403
KCNG3	2.43356
POLR3G	2.43324
IRS4	2.43252
ZNF780A	2.4307
TAOK1	2.42826
CALCRL	2.42798
HRASLS2	2.42418
BNIPL	2.42385
BMS1P1	2.42294
IDO1	2.42265
BBS7	2.42172
ATXN2L	2.42113
DNAH7	2.41871
RBM44	2.41808
ADAT2	2.41466
ZNF720	2.41364
ZNF214	2.41311
SPIB	2.41222
MYOF	2.41159
C20orf12	2.41068
EVI2B	2.41011
ZNF551	2.40709
SPTLC3	2.40696
FLJ45684	2.40445
C10orf44	2.40383
LOC283485	2.40307
KITLG	2.40066
TYW5	2.39856
GPM6B	2.39811
NAV3	2.39749
HBEGF	2.39336
RGS7	2.39336
FAT1	2.3918
C6orf162	2.39039
SH3RF3	2.38716
ZNF148	2.38647
FAM84A	2.38621
GIN1	2.38505
LOC100129413	2.38306
IDI2-AS1	2.38178
C2orf72	2.38084
MALT1	2.37856
EIF5A2	2.37741
CHD1	2.37741
PCDHB15	2.37712
IKBKAP	2.37523
AHR	2.37495
PPP1R9A	2.36789
WNT2	2.36684
IFITM10	2.36386
TMEM56	2.36177
GLIPR1	2.36076
STIL	2.35802
FAM47E	2.35725
FNDC3A	2.35713
PSG1	2.35573
ZNF252	2.35296
LOC100130921	2.35261
KIAA1244	2.3486
RB1CC1	2.3471
NANP	2.34709
STARD8	2.34568
OSBPL8	2.34412
PUS10	2.34401
C2CD4B	2.34323
SYNE1	2.34265
SEMA6D	2.34246
KIAA1033	2.34221
LOC283143	2.34068
EDIL3	2.3406
PHEX	2.3398
NPIPL3	2.33895
IPP	2.33823
TCP11L2	2.3374
EGFLAM	2.33612
SOX6	2.33541
ZNF484	2.33373
LOC727993	2.33367
MMP1	2.33363
LOC100286979	2.33298
FBXW2	2.33235
TCEA1	2.33145
CCDC41	2.33123
PRKXP1	2.32787
ZNF192	2.32363
RGAG1	2.32323
NPR3	2.32251
ZNF460	2.32238
EFHB	2.32019
NOV	2.3197
ZNF432	2.31857
OGDH	2.31553
TTTY2	2.31518
ZNF585B	2.31358
OR51E2	2.3128
LMTK2	2.3119
LOC440149	2.31066
LOC388948	2.31066
EPHA5	2.31007
P2RX7	2.30859
ATXN3	2.30505
SLC22A4	2.30478
LOC100129216	2.30349
HCG4B	2.30333
ZNF490	2.30153
C6orf38	2.3014
PDLIM3	2.30076
LOC389834	2.30062
EWSR1	2.30055
BMP5	2.29758
KIAA1009	2.29726
SGCD	2.29611
TMEM27	2.29594
SLC17A3	2.29593
CIDEB	2.29491
LOC100131257	2.294
SULT1C2	2.29187
LOC285141	2.29167
LAMB2	2.29134
IL1RL2	2.29082
OR5E1P	2.29076
ZNF788	2.2907
ARHGAP33	2.28906
CENPI	2.28673
BEND6	2.28587
SOX7	2.28498
ATAD5	2.28449
EXOC4	2.28152
CBLB	2.28102
NEO1	2.28018
GABBR2	2.2799
LCA5L	2.27914
ITPR2	2.27842
TMEM71	2.27691
ALDH7A1	2.27671
LOC338620	2.27516
FAM194A	2.27375
TMEM191C	2.27239
GTF2B	2.272
KRTAP21-2	2.27172
RPL27A	2.27064
CECR3	2.26955
ZFY	2.2683
PRICKLE2	2.26823
SREK1IP1	2.26702
EGF	2.26691
TRIP11	2.26684
SAMD9	2.26607
VSIG10L	2.26194
C5orf56	2.2614
RELN	2.25892
ZSCAN30	2.25869
RHOH	2.25811
PDE4D	2.25795
LOC100233156	2.25788
LOC100131840	2.25518
RAPGEF2	2.25477
SLC2A14	2.25422
ZNF275	2.25361
FLJ22447	2.25211
AGFG1	2.24962
ADIPOQ	2.24872
ZNF567	2.2486
C1orf162	2.24807
SPECC1	2.24769
HMMR	2.24719
HULC	2.24519
LOC100291851	2.24507
DGKG	2.24411
KCNMB3	2.24335
XPA	2.24116
CTSC	2.24026
PLEKHG4B	2.23905
OXNAD1	2.23855
IFIT2	2.23833
RAD50	2.23702
ZNF624	2.23451
CCNT1	2.2342
HSPG2	2.23381
ZFP112	2.23316
CRLF2	2.23244
FLJ26332	2.23236
MDM1	2.22729
SSX2IP	2.22639
S100P	2.2256
ZFX	2.22557
SLC6A15	2.22153
BLZF1	2.22101
DOCK7	2.21926
ETV1	2.21824
CHRDL2	2.21783
LY75	2.21765
C10orf137	2.21763
MADCAM1	2.217
ZMYM1	2.21691
RNF152	2.21552
SNORA81	2.21551
ESYT3	2.21216
DKK2	2.21131
LOC100289178	2.21031
ANKAR	2.20815
ITGA5	2.20786
DMRTA1	2.20726
ANXA3	2.20654
ST18	2.20547
NOSTRIN	2.20504
ANKRD17	2.2046
BTC	2.20418
PHF20L1	2.20395
UCKL1-AS1	2.2029
MAL2	2.20232
MLANA	2.2008
SLC17A4	2.20027
LOC100133319	2.19998
RAB41	2.1999
TNFRSF17	2.19808
BRWD1	2.1972
HIPK1	2.19707
KIF20B	2.19692
C9orf167	2.1969
ADAM8	2.19575
PECAM1	2.19521
TNFRSF8	2.19452
MRPS18C	2.19386
ATR	2.19337
KRR1	2.19022
PLEKHH2	2.18977
C14orf79	2.18755
ANKRD13C	2.1867
TMEM154	2.18534
FAM169A	2.18532
LOC389765	2.18327
UBN2	2.17947
VCPIP1	2.17806
LOC100510506	2.17569
SFTPB	2.17434
WNT7B	2.17387
CD33	2.17033
GZF1	2.16815
SCN9A	2.16784
PIK3C2A	2.16714
SH3TC2	2.1666
MS4A14	2.16648
LOC100128304	2.16448
KLRF1	2.1631
RLF	2.16302
SMCHD1	2.16252
CAPN3	2.16206
SUV39H1	2.15996
FREM1	2.15996
HHIPL1	2.15832
SCAND2	2.1555
RUNX1	2.1546
SCAI	2.15378
KDM6B	2.15218
FAM161B	2.15073
MCM9	2.15072
SGOL2	2.14975
CXCL11	2.14965
LOC100132057	2.14928
LOC727799	2.14921
RBM15	2.14769
CBFA2T3	2.14736
C5orf42	2.14703
FAM204A	2.14287
SGK196	2.14244
RALBP1	2.1414
C4B	2.14087
TET2	2.14062
EFHC1	2.14031
KCNV2	2.14008
ZC3H15	2.13989
HRK	2.13957
UGGT1	2.13954
AJAP1	2.13893
HAS2-AS1	2.13861
LOC283075	2.13848
RPGRIP1L	2.13822
NOVA1	2.13661
ELMOD3	2.13652
RBM33	2.13458
ZNF37A	2.13292
PRKCE	2.13167
ZNF507	2.13166
GHRHR	2.13152
CD36	2.13093
PNPLA8	2.13039
PRUNE2	2.12853
LOC285696	2.12834
USP15	2.12672
LATS1	2.12667
SCN3A	2.1249
POT1	2.12389
TTTY17A	2.12369
LOC729950	2.12296
HDX	2.1218
TMEM47	2.12175
EPHA7	2.12064
WDR76	2.12047
HDAC2	2.11996
LOC100129280	2.11813
PFKFB2	2.118
C9orf102	2.11748
RAB23	2.11741
KRTAP2-2	2.11708
BEST2	2.11685
APLN	2.11449
KIAA1328	2.1142
GRAMD1C	2.11362
COL14A1	2.11317
SETBP1	2.11294
UGT8	2.11268
GLP2R	2.11208
ZDBF2	2.11201
LOC158572	2.11194
DONSON	2.11104
ZNF641	2.1107
ZNF282	2.11038
CHL1	2.11033
MFSD8	2.11024
NCOA1	2.10688
PITPNC1	2.10687
RASSF8	2.10678
PLOD2	2.10632
CSGALNACT1	2.10627
CHIA	2.10625
RBBP5	2.10544
ACSM3	2.1049
ANO6	2.10395
INTS6	2.10344
OTUD7A	2.10341
ZNF25	2.10305
KIF5A	2.10302
SERINC5	2.10287
CHRDL1	2.10242
DPY19L3	2.10117
G2E3	2.10022
DIS3L2	2.10002
CHM	2.09908
SULF1	2.09795
ME3	2.0979
USP53	2.09734
TRIM3	2.09693
TNXB	2.09628
IL24	2.09619
ZNF594	2.09617
LRP11	2.09479
OSTM1	2.09451
ZNF658	2.09223
ATP7B	2.09179
RCHY1	2.09066
PSMD5	2.09028
TRAF3IP2-AS1	2.08857
FN1	2.08814
MAP9	2.08766
PLA2R1	2.08708
FBXO39	2.08677
ZNF599	2.08671
LOC338758	2.08645
ASXL2	2.08552
C12orf4	2.08524
ELK4	2.08522
LTN1	2.08442
SLITRK4	2.08383
RASGRF2	2.08363
MFN1	2.08303
RAGE	2.08198
FAM111B	2.08118
ARSJ	2.08051
HTR1B	2.08022
UBASH3A	2.0802
LOC100509196	2.07927
BRWD3	2.07759
MTCP1	2.07732
CATSPER1	2.07672
FBN2	2.07581
LOC100128398	2.07434
BTBD19	2.07374
SMOC2	2.07346
FCHSD1	2.07335
ROR1	2.0723
EIF4ENIF1	2.07221
CHD9	2.07022
PDS5B	2.06979
RAPGEF1	2.06924
TRPM6	2.06923
LOC100130920	2.06883
ZNF136	2.06853
ZBTB1	2.06701
KIAA0368	2.06622
ZMYM6	2.06554
LOC100616668	2.0652
PMPCB	2.06516
RAD54B	2.06403
AKT2	2.0638
ZNF407	2.06323
FLJ42418	2.06207
KIF16B	2.06087
JKAMP	2.06017
E2F3	2.05861
C21orf15	2.05714
GK	2.05671
ZNF3	2.05636
BANK1	2.05485
ZNF572	2.05389
SBNO1	2.05205
ZNF121	2.05117
CRISPLD1	2.05117
CTNND2	2.05087
LOC100128675	2.05066
TMEM131	2.05023
C4orf47	2.05018
TFAP2A	2.04995
MOBKL1A	2.0491
CEP290	2.0489
LCORL	2.04856
AKD1	2.04856
LOC100129373	2.04837
IGFBP5	2.04812
CPEB2	2.04725
CLEC3B	2.04697
ZNF770	2.04695
BDH2	2.04347
FLJ35409	2.04304
GPR56	2.04247
C12orf35	2.04219
LOC100133331	2.04209
BIRC3	2.0408
ZNF566	2.04018
ZBTB6	2.03934
CLDN6	2.03915
AHI1	2.03876
SLCO5A1	2.03864
TTC18	2.03855
TRIM71	2.03799
RGS9	2.03724
LOC642587	2.03689
FXYD3	2.03681
C4orf17	2.03613
SENP7	2.03589
CWF19L2	2.03414
TAF7L	2.03371
KLF4	2.03354
C18orf1	2.03253
NUDCD1	2.03218
KAT6B	2.03211
ARHGEF6	2.03203
MDN1	2.03018
WRN	2.03016
DYNC1H1	2.03012
C12orf29	2.02964
HDAC11	2.0288
FRMD4A	2.02843
ATAD2B	2.02591
LOC100129110	2.02485
DKFZp761E198	2.02341
SUPT7L	2.02288
HAS2	2.02257
TMEM81	2.02239
AXIN2	2.02206
CATSPER3	2.02079
ZNF267	2.02077
ELTD1	2.02025
RMND5A	2.02023
DYNC2H1	2.01994
TMEM87B	2.01984
CLCN2	2.01971
FEZ2	2.01935
CLCC1	2.01896
LOC255480	2.01842
TMEM20	2.01817
DDX31	2.01808
CCDC15	2.01775
CLDN16	2.0163
FAM135A	2.01629
DDX10	2.01477
TAS2R43	2.01472
ZNF879	2.01451
ALS2CR8	2.01357
C12orf66	2.0122
LOC727808	2.01171
THSD4	2.01151
AHCTF1	2.01136
KIAA1432	2.01123
NEK1	2.01123
RTKN2	2.01038
ERAP2	2.01018
FUNDC2	2.0096
CLEC4A	2.0091
GPR114	2.00888
KLHL11	2.00598
NOC3L	2.00595
MOG	2.00588
SLC22A2	2.00566
HRH1	2.00557
ARID2	2.00467
ZNF197	2.00402
HOXC5	2.00309
ISM1	2.00291
MFSD9	2.0026
TRAPPC2	2.00229
STXBP6	2.00165
ZFR	2.0016
TFPI	2.00122
DCBLD2	2.00117
TUBAL3	2.00085
GRIA3	2
SLC1A7	0.499557
ARL10	0.499399
NRN1	0.499022
SNRPD3	0.499021
SLC35A3	0.498922
AZGP1P1	0.498885
DUX4L4	0.498237
BCL2L15	0.498226
WHSC2	0.497873
DAB1	0.497763
LOC400027	0.497716
LOC283140	0.497634
PAPL	0.496997
PDE9A	0.49687
WASF3	0.49659
NFU1	0.496588
GNAS	0.496581
SPRR1A	0.496514
AQP7P1	0.49651
HCG11	0.496236
NXPH1	0.496175
C22orf41	0.496078
C15orf62	0.495799
TRAF3	0.495311
ADRBK1	0.495305
FBXO31	0.495182
DHRS4	0.495144
CIAPIN1	0.494696
RAP1GAP	0.494681
TMEM189	0.494667
FLJ45671	0.494602
C9orf70	0.494219
DHFR	0.494078
TERF1	0.493945
USP17	0.493698
PKP4	0.493305
PRB4	0.49317
SUSD4	0.493114
B3GAT1	0.492528
SNRPA1	0.492487
ATRX	0.492109
ARHGAP11A	0.491805
LAT2	0.491724
RAET1E	0.4917
HES7	0.491361
NDRG3	0.491202
C7orf55	0.491169
C1QTNF4	0.491022
CINP	0.491011
MGC10814	0.490929
ITM2B	0.490687
PTPRVP	0.490279
CAV2	0.489871
HAR1B	0.489544
KRTAP5-2	0.489217
SRP9	0.489149
C1orf200	0.488959
HELT	0.488635
EPHB3	0.488239
IDH2	0.488231
TGFA	0.488145
CDH22	0.488102
CCDC74B	0.488032
PIK3R2	0.487373
BAIAP2L1	0.487332
C1QA	0.487219
LIME1	0.48715
SURF4	0.486942
GPR19	0.486764
TPM1	0.486736
C14orf149	0.486721
RARA	0.486427
FLJ42200	0.485916
NKAIN4	0.485843
PROC	0.485718
KRTAP5-11	0.485669
GADD45G	0.485534
NPR1	0.485387
ALAS2	0.485365
PARP10	0.485283
STK33	0.485265
DKFZP434K028	0.485089
CCL7	0.485035
LOC100129785	0.484791
C1orf21	0.484767
TAS1R3	0.484581
BPIL1	0.484557
C1orf49	0.484014
EFR3B	0.484012
ADRA1A	0.483779
C9orf163	0.483621
TNFRSF1A	0.483485
TMEM54	0.483409
LOC100505809	0.482762
MYO1G	0.482112
C8orf31	0.481734
GAS2L2	0.481695
RNASET2	0.481585
C3orf45	0.481426
CHST8	0.481259
TNR	0.48098
LOC100128670	0.480758
LOC157627	0.480703
STRA6	0.480028
POLR3C	0.480021
OR2D3	0.479851
NEFL	0.479805
JMJD6	0.479781
LOC146795	0.479673
IFNAR2	0.479417
C10orf99	0.478954
ART4	0.478787
KRT73	0.478515
NXPH4	0.478487
CHCHD8	0.478288
PCNX	0.478171
SLC9A3	0.478116
LOC646214	0.47767
COMP	0.477546
RPS23	0.4773
SLC11A1	0.477033
PPPDE2	0.476468
C20orf27	0.476403
C19orf6	0.476166
FNDC5	0.47609
BSX	0.475988
MAG	0.475895
SMYD3	0.475884
PRB1	0.475582
PAPOLB	0.475379
EPHA8	0.475194
HIST1H2AH	0.474796
RLBP1	0.474697
CECR9	0.474442
NAALADL1	0.474232
NUDT13	0.474226
ATP8A1	0.474148
LOC100130238	0.473586
LOC100131053	0.473298
MRPL32	0.473297
KRTAP5-4	0.473254
CAPN13	0.473182
KRT81	0.473152
GGT6	0.473046
CHST2	0.473042
CDC42	0.472892
ATP5J2	0.472867
OLFM1	0.472823
TUT1	0.4726
LOC100129223	0.472507
CCM2	0.472238
SORBS2	0.472144
SUPV3L1	0.472051
CYP3A4	0.472032
BLK	0.471853
KANK3	0.471808
LOC100131432	0.471776
CENPV	0.47174
POM121L1P	0.470738
GABRG2	0.470712
LOC100233209	0.470434
LOC100130713	0.470125
SNHG3	0.469889
SLC43A2	0.469814
PSMG4	0.469707
ABP1	0.469573
TNFRSF19	0.469432
TRAF7	0.469307
DYRK1B	0.469271
HAPLN4	0.469133
LOC100130051	0.46906
UBAP2L	0.469011
CHRFAM7A	0.4685
RNFT2	0.468451
PRDM15	0.468052
LOC284072	0.467907
RRBP1	0.467907
PTK2B	0.467847
GABRP	0.467801
LOC100131691	0.467608
LOC100129387	0.467442
CLCN1	0.466708
JAK3	0.466672
LOC96610	0.466608
FTMT	0.466608
MTAP	0.466499
TPSG1	0.46589
FAM57B	0.465588
TSPO2	0.46554
TRIM10	0.465477
ZNF85	0.465386
WIBG	0.46534
LOC115110	0.465242
KIR2DL5A	0.465208
TFDP3	0.464391
PKDCC	0.464221
MXD4	0.464156
COL11A2	0.463842
DYNC1LI2	0.463131
ZNF259P1	0.46301
ANKRD42	0.462918
TTC39A	0.462858
MPZ	0.462779
C1orf61	0.462665
GARS	0.462662
GABRB3	0.462459
LOC100132024	0.462022
NUDT11	0.461638
CLDN9	0.461193
POM121L8P	0.461131
JAM3	0.46097
CFDP1	0.460745
TMED7-TICAM2	0.460249
SYT2	0.46007
PCDHA7	0.459861
WNT3A	0.459699
TMEM145	0.459632
RN28S1	0.459597
OR2D2	0.459544
FBXL19-AS1	0.459535
AKAP17A	0.459358
TMEM8C	0.458837
PVRL1	0.458622
LOC100131763	0.458482
NPPA	0.458253
CHST6	0.45811
NCS1	0.45784
SPSB2	0.457739
DERL3	0.457682
FAM92A3	0.457347
ZNF729	0.457307
BCL2L11	0.45729
POTEM	0.457284
MUM1	0.457179
PHACTR4	0.457047
SFTPA2	0.456743
LOC100289388	0.456637
TNFAIP8L1	0.456138
CHTOP	0.456073
LOC100130865	0.455985
EIF3M	0.455794
HIST1H2AE	0.455749
LOC644686	0.455345
SLFNL1	0.455217
HIST2H2AB	0.455174
SH3TC1	0.45516
LOC646743	0.454902
HIST1H2BO	0.454865
SETD3	0.454598
GUSBP1	0.454387
FEZF2	0.454286
DTNA	0.453622
ZNF717	0.453282
SLIRP	0.453146
CNTN1	0.452909
C12orf42	0.452897
HIST1H2AJ	0.452729
DUOXA2	0.452465
LOC100128787	0.452457
MYADML2	0.452218
LRRC26	0.452157
TAS2R4	0.45189
NIPSNAP3B	0.451863
SHISA7	0.451529
ZNF319	0.451401
LOC399753	0.45108
RPL21	0.451024
C19orf55	0.451023
TRIM9	0.449748
C17orf67	0.449641
AMBP	0.449166
LOC100129596	0.448762
RRP7B	0.448095
TBC1D3	0.448072
LOC148709	0.447729
OR10G3	0.447092
ADAMTSL1	0.447045
C1orf86	0.447037
ELOVL6	0.44611
LOC100129917	0.445862
FMR1-AS1	0.44564
C17orf58	0.445482
CNOT4	0.445437
LOC388152	0.445142
WBSCR28	0.445076
ARHGAP6	0.445061
CACNG1	0.444152
ANKRD45	0.443942
ARHGAP23	0.443383
UFM1	0.443164
EPB41	0.442583
CYB5A	0.441823
TBCD	0.441681
GPATCH4	0.441252
QPRT	0.441246
KLHDC9	0.441242
RPL17	0.440941
LOC100128077	0.440928
PCDHB4	0.440844
DDR1	0.440734
FGFBP2	0.44059
ADARB1	0.440379
FBXL19	0.440264
PPP1R16B	0.440022
BTN3A2	0.439307
KIFC1	0.439275
NRARP	0.439198
NCRNA00277	0.439076
SLC47A2	0.438686
IL17RD	0.438638
SOCS6	0.438506
OR2C1	0.438479
HIST1H1D	0.437721
ACTBL2	0.43771
DACH1	0.437598
TMEM63C	0.437431
CHRNA7	0.437257
MUC5B	0.437136
LCN9	0.436606
RUNDC3A	0.436555
NKX2-3	0.436349
ZCCHC12	0.436013
DOCK2	0.435843
LIPC	0.435354
MYH13	0.435354
ANKRD35	0.435039
LTK	0.435006
DNAAF2	0.434791
CYCSP52	0.434501
CLN8	0.434478
RPS12	0.434164
CELA3B	0.433762
LAMA5	0.433445
VEGFA	0.433423
TRPM8	0.433202
LOC649294	0.432863
C11orf95	0.432745
CCDC88B	0.432645
CXorf61	0.432409
NKAPL	0.431921
SLC4A1	0.431619
GNG4	0.43158
PRSS50	0.431465
LOC400965	0.430884
HIST1H4B	0.430793
SPSB4	0.430792
C22orf24	0.430278
LOC100133091	0.430163
PTX4	0.429897
VCX2	0.429662
MTMR14	0.429266
MYT1L	0.428874
DIRC1	0.428666
HCG9	0.428496
TTYH1	0.427873
ABCA3	0.427501
FBXO32	0.427464
ADO	0.427458
HIST1H2BH	0.427232
CYP4F12	0.427059
CHI3L2	0.426565
C21orf58	0.426347
GJB4	0.426309
HAUS7	0.426209
EVX2	0.425507
LOC402382	0.425309
PRPH	0.425086
COCH	0.425056
LOC643669	0.424412
PTPN18	0.42439
LOC728965	0.424263
INS	0.424183
WRAP53	0.423752
C8B	0.423623
PHOX2A	0.423487
LOC100128591	0.42316
ASB12	0.423136
ANAPC7	0.42292
MYNN	0.422848
FAM74A4	0.422489
LOC100507012	0.422121
LOC729609	0.422075
VAX2	0.421922
LOC400968	0.421764
ADORA3	0.421689
RNF144A	0.420544
FAM166A	0.420041
DENND3	0.419387
LOC402160	0.41893
LOC143666	0.41884
FAM154B	0.418424
CD4	0.418325
HK3	0.418202
RAPGEF3	0.418096
LOC100130849	0.417959
RREB1	0.417665
YTHDF2	0.417567
CCDC85A	0.417411
TRIM36	0.417135
CCR10	0.416853
GS85	0.416681
GLYAT	0.416535
LOC100130236	0.416472
GH1	0.416456
DPEP3	0.416429
LOC100507507	0.41621
SPRY3	0.415894
SLC16A12	0.415837
LOC100132014	0.415252
PPP1R2	0.414723
CCDC157	0.41444
LYPD1	0.413539
LOC100128172	0.413343
ALPPL2	0.413214
HS6ST3	0.412886
CCZ1	0.412879
PADI6	0.412828
HIST1H4C	0.412784
HMX2	0.41254
WFDC12	0.412439
PABPN1L	0.412382
PDE11A	0.412254
ZFAT	0.412233
ZNF300	0.412058
RUNX1T1	0.41182
LCE3B	0.411819
CCBP2	0.411816
HES6	0.411785
RBAK-LOC389458	0.411352
COL16A1	0.411149
SUZ12P	0.411001
ERN1	0.410171
GPC2	0.410062
TBXA2R	0.409879
UTF1	0.409811
RGS16	0.409519
PAPLN	0.409468
LOC644050	0.409221
TM4SF5	0.409176
PTMA	0.408796
SCGBL	0.408762
PALM3	0.408697
LARP4B	0.408187
FAM186B	0.408031
CHAF1A	0.407901
FLJ45482	0.407884
LRRC14	0.407859
TTC28-AS1	0.407837
FAM115A	0.407416
PPY2	0.407215
KCP	0.406683
PRRG3	0.406378
ATP5L2	0.406275
MCAM	0.406234
ISYNA1	0.406136
GLIS2	0.406135
PSTK	0.406115
RPL23AP71	0.406044
MAPT	0.405948
SBDSP1	0.40569
CACNA1S	0.40561
PCDH12	0.405399
ZNF333	0.405211
LOC646853	0.405051
DUT	0.404537
MEX3D	0.404434
SYP	0.404301
SECTM1	0.404276
ZNF248	0.403712
MOSC1	0.403495
VKORC1	0.40344
CETN3	0.403388
OR4D10	0.403336
UTRN	0.403042
NPHS2	0.402592
TK2	0.402577
ZNF141	0.40187
ASRGL1	0.401117
HIST1H3I	0.400292
LGR5	0.400234
HNRNPAB	0.399568
RNF207	0.399044
FBLL1	0.398992
LOC728503	0.398128
MED7	0.398004
CCDC137	0.397696
RBMX	0.39764
SULT4A1	0.397508
BEND3	0.397493
GPNMB	0.397314
SPDYE3	0.39723
LAMB1	0.396814
CTSS	0.396717
SOX2	0.396406
RETN	0.396396
RNASE13	0.395833
PSME1	0.395752
C12orf75	0.395504
PPIL2	0.395378
NEUROG3	0.395111
KRTAP9-1	0.39496
PTPRN2	0.394893
COX5A	0.394621
CD40	0.394248
TCTEX1D2	0.394102
PPFIBP1	0.394008
CCDC64	0.393773
ADAM33	0.393479
MUC2	0.393408
RNF166	0.393146
ASS1	0.392934
LOC286382	0.392434
LOC202181	0.392425
ATF6B	0.392377
MYH14	0.39236
NDRG4	0.392215
PPP1R12B	0.391994
NELL1	0.391771
HIST1H4L	0.391742
ZNF493	0.391343
PDE4DIP	0.391342
TSPY2	0.391141
MOP-1	0.390998
SLC35D3	0.390974
C1orf158	0.390967
BMF	0.390958
OR10W1	0.390483
GYG2	0.390091
S100A8	0.390031
PDZD2	0.390023
LOC644246	0.389864
SNX3	0.389777
UBE2E1	0.389761
GNG2	0.389381
SHD	0.388768
TNNC1	0.3887
PAX6	0.388674
VSTM2A	0.388611
ARHGEF15	0.388385
GATS	0.387932
LHX6	0.387659
PDCL2	0.38752
TNNT3	0.387384
RIIAD1	0.38737
PAX2	0.387364
PKIG	0.387033
QKI	0.386823
PGAM4	0.386625
LOC100507205	0.38642
SNRPE	0.386271
RPL29	0.38592
LOC128322	0.385292
RTN1	0.384754
LOC100128703	0.384695
ZNF367	0.384637
MYH6	0.384105
DRP2	0.383323
PGLYRP2	0.383272
DOC2B	0.382879
TMEM201	0.382738
HNRNPA1L2	0.382565
NYNRIN	0.382477
KIAA1217	0.382247
DGUOK	0.38198
HMGB3P1	0.381768
KIAA0649	0.381567
TMEFF2	0.380988
LIMS3-LOC440895	0.380869
RSPH9	0.380688
ZCRB1	0.380555
MRAP2	0.380285
C8orf40	0.380284
SLC2A11	0.380163
DNAJA1P5	0.379865
FGF8	0.37969
RNF216	0.379221
NCR1	0.378492
ZBTB16	0.378428
LOC145757	0.378312
VGLL3	0.378219
TPT1	0.378113
CD8B	0.377978
FXYD2	0.377699
VSX1	0.377596
CDH18	0.377173
CALCA	0.376939
LOC100509870	0.376932
SPC24	0.376851
AQP4	0.376492
ZNF7	0.376187
ZBTB8OSP1	0.376134
KIF3C	0.376002
AP3B2	0.375914
FAM71E2	0.375893
NACA2	0.375487
OR10H2	0.375386
FKBP1B	0.375336
PTGIR	0.375108
MRI1	0.374993
QRICH2	0.374714
RPN2	0.374577
PSTPIP1	0.374398
LOC440297	0.374053
C16orf86	0.373963
TCP10	0.37362
KRTAP19-2	0.37315
GDE1	0.373142
DNM1P46	0.372764
GABRD	0.37218
MRPS36	0.371317
HLA-B	0.370564
KRTAP19-5	0.370394
CDKAL1	0.370231
MGC16703	0.369859
RXRG	0.368491
ACCN4	0.368033
RDH11	0.367738
RAB32	0.367522
GOLGA6L10	0.366712
CCDC81	0.366442
CROCCP2	0.366301
MATN4	0.365855
APOL4	0.365783
LBX1	0.365767
LOC729444	0.365719
TMEM102	0.365051
MCM8	0.364984
HCN2	0.364648
LOC100506173	0.36434
NRP2	0.364156
PHF15	0.36396
LOC100132474	0.363671
WASH3P	0.363504
MORN3	0.36337
VWA2	0.363256
LOC100128252	0.363255
ZNF467	0.362866
GPR152	0.362831
SPATA19	0.362578
LCT	0.362407
FGFR1	0.361917
EIF4B	0.361887
CCDC42	0.361744
TRIM23	0.36163
CXorf49B	0.3614
HAAO	0.361244
LDHAL6A	0.361226
MAB21L2	0.360986
ZNF646	0.360876
LOC100131907	0.360557
MT3	0.360255
C1orf51	0.359934
USF2	0.359858
MKI67	0.359513
RIMS2	0.359108
POU3F3	0.358994
SCAMP5	0.358798
GDPD3	0.358783
CXCR3	0.358752
FLJ38576	0.3587
SORCS2	0.358543
CACNA1C	0.358491
GSN	0.358432
MTUS1	0.358091
GSG1	0.357827
POLB	0.35779
RPL5	0.357019
ALPK1	0.356659
BAD	0.356496
EPHX3	0.355879
SLC6A13	0.35573
CCL24	0.355122
MZT2A	0.355056
ERVFRD-2	0.35447
OLFM3	0.35351
ZNF736	0.353423
RP1L1	0.353304
NSMCE1	0.353117
C17orf76	0.353055
OSCAR	0.352823
ANKRD36BP2	0.352667
PHYHIP	0.352534
CAV3	0.351966
CKAP2	0.351579
SLC30A6	0.350926
ACTN3	0.349931
ODAM	0.349851
CASZ1	0.349841
C2orf49	0.349628
SF3B2	0.348376
EEF1A1	0.347828
KCNMB1	0.347317
HILS1	0.34708
BCL7B	0.346958
FAM163B	0.346878
MGAT1	0.346597
C8orf58	0.345801
C9orf95	0.345585
SNHG6	0.344932
FSCN2	0.344526
AOC4	0.344481
CRHBP	0.344409
ANP32A	0.344409
PHOSPHO2-KLHL23	0.344268
MAST1	0.344184
CDV3	0.344169
LOC100506220	0.343542
FAM108A1	0.343089
INADL	0.343038
HSP90AB1	0.34301
LOC728739	0.342849
LOC100505876	0.342262
TGIF1	0.342092
UBE2I	0.341809
CRYBB1	0.341441
TMEM129	0.341382
MFSD6L	0.341335
AGAP7	0.340923
FOXJ1	0.340757
GRID1	0.340716
DLX6	0.340544
GRIK3	0.340459
C10orf92	0.340369
TTC34	0.340169
CPNE6	0.340015
SRSF11	0.340003
GAL	0.339863
LDHB	0.33932
DEFB109P1	0.339268
C15orf55	0.33925
C19orf71	0.339115
RP11-165H20.1	0.338863
LMO3	0.338503
TRUB2	0.33835
SIRPB1	0.337989
KRTAP3-3	0.337331
GPR4	0.337279
LRRN3	0.337261
OGDHL	0.337257
DSTNP2	0.336937
REXO1L1	0.336863
LOC100132859	0.336762
PTPRCAP	0.33664
FAM157A	0.336638
SMG5	0.336498
CD209	0.336425
RPL26	0.33636
LOC100508805	0.336183
SUGP2	0.336011
LOC100289580	0.3354
THRSP	0.334398
CYP3A43	0.334122
TCEAL2	0.333515
SIGLEC11	0.332708
ITIH4	0.332445
VLDLR	0.331949
TWSG1	0.331842
LINGO1	0.331831
PGAM2	0.331729
C3orf74	0.331512
GRIN2A	0.331335
LOC284014	0.33132
IL17B	0.330981
LOC84931	0.330677
SUMO1P3	0.33057
FLJ34690	0.330569
GUCY1B3	0.330472
LOC100508181	0.330396
RORB	0.330069
TGM1	0.329744
HIF3A	0.32864
LOC646862	0.328089
DCLK1	0.327547
PHKG1	0.327324
FAIM2	0.327074
FERMT3	0.326727
VCY	0.326679
SMURF1	0.326583
SLFN5	0.325835
PIK3IP1	0.325446
EVPLL	0.324829
NKX1-1	0.324501
GREB1	0.324112
GUCY1A3	0.32323
LOC100129620	0.322436
CACNA1D	0.322341
NHLRC4	0.321233
HEATR8	0.321182
ASCL1	0.32086
SEPT6	0.320822
PRB3	0.320815
FERD3L	0.320625
LOC729706	0.320306
SULT1A2	0.320087
KCNJ8	0.318183
REC8	0.317767
PARP4	0.317689
CACNG4	0.317585
C7orf29	0.317546
LOC100287314	0.317546
CYTL1	0.317268
FAM66D	0.316961
RPL13AP3	0.316406
CAPN10	0.316357
SYTL1	0.316357
AQP1	0.315926
LOC100132247	0.315894
IGFALS	0.315596
RAB13	0.315578
LOC100128107	0.315468
NXPH3	0.315214
FERMT2	0.314819
MCF2L-AS1	0.31469
ILDR1	0.313432
RUFY2	0.313314
NPAS1	0.312617
BTN2A1	0.312316
DPEP2	0.312054
FXYD6	0.311943
STC2	0.311741
RPSA	0.311201
FAM48B2	0.310724
REM1	0.310571
TIMM8B	0.31007
RARRES2	0.309326
FGF4	0.309162
DNAH9	0.30832
IL18RAP	0.308198
RIPPLY2	0.308154
HIST1H3E	0.307774
ICAM2	0.307216
CCNYL1	0.306424
SNRPD2P2	0.306369
AZI2	0.305258
LOC645752	0.305249
GNG3	0.304823
UNC13D	0.304261
FAM196B	0.304092
SHC2	0.304074
CNTN2	0.303672
MT1G	0.30309
SRRM3	0.302245
PIN4	0.302212
CXCL5	0.301438
DNAI2	0.301376
RAI1	0.301086
LOC388210	0.300854
SEC13	0.300642
LOC647166	0.300555
BAALC	0.300512
PPIAL4A	0.299801
CCL14	0.299588
FGF17	0.299386
LOC100128714	0.298328
HES1	0.29821
HNF4A	0.298183
LOC730338	0.298031
SLC27A3	0.297708
IMPACT	0.297682
COL9A1	0.296649
C12orf34	0.296471
KANK4	0.296135
LOC389217	0.296107
SULT1C3	0.295775
LOC389831	0.29556
CERS1	0.295523
KIAA1161	0.2955
LPPR3	0.294932
KIAA1654	0.294368
KRT16	0.294272
LOC441666	0.294136
TPRX1	0.294
RAB3C	0.29314
LOC391767	0.293125
IFI27	0.290802
C1orf111	0.290151
MAP6	0.28922
BCL11B	0.289205
FAM184A	0.289089
OR2T12	0.288971
ANKRD6	0.288414
AMZ1	0.288256
ASTN2	0.288087
OR5T1	0.28768
FAM19A5	0.286786
FBF1	0.285936
CHCHD10	0.285308
SGSM2	0.284806
CHRNA5	0.284556
NEURL	0.284152
GAGE7	0.284046
SSPO	0.283644
TLE1	0.283403
C22orf43	0.283362
CAPNS2	0.283336
LOC284379	0.283289
CTSL3	0.282713
LOC650621	0.282692
YJEFN3	0.282659
LIPE	0.282464
XRCC5	0.282131
LOC100127946	0.282032
TBC1D8B	0.281975
CACNG7	0.281867
RASGRP2	0.281762
KRTAP12-4	0.281385
RSPO3	0.280691
VWA1	0.280542
SRP19	0.280141
VASH2	0.279481
MRPL35	0.279198
LOC642826	0.278874
TDRD1	0.278391
TCP1	0.278334
DDX6	0.278179
BEX4	0.278075
NKX2-6	0.276453
TNNT2	0.275627
PLCXD3	0.275067
HIST1H4D	0.274793
CELF3	0.274655
SLC26A10	0.274576
LOC729683	0.274106
DKFZP434A062	0.273886
C2orf52	0.273742
DEFB1	0.272127
SLC19A3	0.271758
CACNA2D2	0.271412
MYH11	0.271094
LOC100131094	0.271089
GALK1	0.270674
ATP1A3	0.27014
KIAA0408	0.269902
RASSF3	0.26989
LOC728671	0.269889
BAI3	0.269791
GOLGA2P2Y	0.269203
CHST13	0.269155
HIST1H3J	0.269144
RAB4A	0.26899
PRSS36	0.268774
NDUFA6	0.268758
FAM179A	0.268653
NCRNA00321	0.268337
MSTO2P	0.268313
NCRNA00221	0.268206
BOLA3	0.268154
LRFN2	0.267982
SCNN1D	0.267967
PA2G4	0.267683
RPS3A	0.267283
OR2T1	0.26671
ARVCF	0.265694
PIP5K1A	0.265275
DAND5	0.264168
ZNF714	0.264129
FAM3D	0.264084
CCDC88C	0.263495
LRRC1	0.263013
SERPINA1	0.26274
LOC100288119	0.262491
SNHG7	0.262369
RPL13AP17	0.262012
LOC100131878	0.261928
SERTAD4	0.261912
CISH	0.261498
SLAIN1	0.261044
MYOZ3	0.260818
HSCB	0.260487
TUBB2B	0.260353
SMCP	0.260208
TTC16	0.259492
CCDC135	0.25935
ICMT	0.259143
LINGO2	0.258955
PLA2G12B	0.257306
RIPK4	0.25707
LOC100134285	0.257024
LOC100131242	0.256945
GNAT1	0.256814
SMN2	0.256759
RPS6KA6	0.255607
CBX3	0.255436
TULP1	0.254767
DSPP	0.254356
RPL23AP64	0.254088
CCDC108	0.253961
ANKRD33B	0.253674
FAM164A	0.253633
AGSK1	0.253495
DHX34	0.252862
LOC646049	0.252609
CCL1	0.251817
LOC100288069	0.251778
CCDC17	0.251643
HSP90AB6P	0.25134
RET	0.250583
FAM177B	0.250078
GRIA4	0.249159
ZBTB49	0.249112
PLEKHN1	0.248598
LOC100510642	0.248153
WTAP	0.247581
OR4D2	0.247248
EPB41L3	0.246915
MDFI	0.24632
GIGYF2	0.245786
FHAD1	0.244887
HDAC9	0.243813
TRPC6	0.243616
JAKMIP2	0.243613
STMN4	0.243538
C17orf89	0.243139
SLC38A6	0.242898
ARGLU1	0.242327
FAM71F1	0.241723
LOC100131742	0.241463
CHST1	0.240877
GPR12	0.239866
KRT14	0.239665
NKX2-8	0.239346
FAM163A	0.239106
LOC100130654	0.238614
ZBED1	0.238511
NCF1	0.237939
PVALB	0.237861
CTNS	0.237534
REEP6	0.237218
SATB1	0.236201
FAM185A	0.235877
RABEPK	0.235567
SVOP	0.235558
LOC100131581	0.234649
CHN1	0.234273
MPPED2	0.233235
BMP8B	0.232949
LOC100506871	0.231998
CPLX3	0.231917
KDM2B	0.230773
IGFN1	0.229673
LOC728061	0.229639
LOC339535	0.229625
C17orf109	0.228253
LRRC10B	0.226534
[truncated: 255 more rows]
