# Supplementary material for: Molecular mechanism of a novel root-end filling material containing zirconium oxide on the osteogenic/odontogenic differentiation of human osteosarcoma MG-63 cells
Source: Front Bioeng Biotechnol. 2023 Oct 13;11:1269246. doi: 10.3389/fbioe.2023.1269246 (PMC10613028; doi:10.3389/fbioe.2023.1269246)
Supplement: Supplementary file 2 [file Table3.xlsx]

## Sheet: Supplementary Table S3
GeneSymbol	Fold Change
MAGEA6	165.985
MAGEA2B	78.3934
KCNMB4	55.6441
MAGEA12	55.2444
SPP1	35.938
MEST	26.2886
CNTNAP2	24.4858
KRT5	23.5145
DSCR8	19.4806
CCNA1	16.5749
KRBOX1	12.9982
ARHGAP36	12.658
CXCL14	11.9659
FAM84A	11.2577
LOC339240	11.0138
MAGEA1	10.2776
CSAG1	8.09189
RNF182	7.80902
PCDHB5	7.67375
ASCL1	7.51838
ADCYAP1	6.49592
MAGEA10	6.41063
FAM162B	6.39107
SPATA18	6.06305
PCDH8	5.98065
GPR64	5.96638
SEPT7P2	5.89691
FAM70A	5.65489
SYTL4	5.26795
SPATS1	5.23627
KRT42P	5.1265
C2orf72	5.08902
MDM2	5.08453
CHRNA3	5.07589
MYT1	4.7532
KIF5A	4.73867
FMOD	4.62572
DHRS2	4.5436
PPP2R2B	4.49544
AGAP2	4.47505
TMEM130	4.38471
CYP2S1	4.35791
APBB1IP	4.20223
SLC35F1	4.14478
CSAG2	4.05919
NEUROD4	4.04473
HPCA	4.04404
LPL	4.03123
BAALC	3.97365
EGFLAM	3.97325
VAT1L	3.96903
PRICKLE3	3.95799
PLP1	3.93818
LOC732272	3.93473
NELL2	3.9218
NXF2	3.90553
ARHGEF25	3.84103
IGSF1	3.83987
RAB3IP	3.77604
LOC100505585	3.76247
ADRA2A	3.7606
PSG8	3.75587
LHX8	3.67171
RGS16	3.63859
FAM189A2	3.61531
IGDCC3	3.57505
OTOP1	3.53427
AHI1	3.53081
MIAT	3.51374
FNDC5	3.47896
GAFA1	3.42756
CTSL2	3.35786
ZMAT4	3.32342
CARTPT	3.32
SST	3.31232
KCNG3	3.26959
DLX5	3.23573
TMEM151B	3.21264
ZNF286A	3.19133
ZAR1	3.14187
RIIAD1	3.10923
RFT1	3.07594
CYP27B1	3.04738
MECOM	3.04147
DNAJC18	3.0289
CELF3	3.01484
CCDC147	2.88121
SPIB	2.87296
CDO1	2.84401
SPON1	2.84032
JPH4	2.81667
FOXN4	2.8112
CUL3	2.79248
HSD17B6	2.76474
FIGF	2.76413
LAMA1	2.7555
KCNAB1	2.74427
LOC151171	2.66936
MAOA	2.64201
MAPK4	2.62881
LOC339290	2.62753
EDA2R	2.59992
SOX7	2.5878
NXF5	2.57684
PPARGC1A	2.5659
ENPP1	2.52748
FLJ41484	2.51316
C6orf162	2.49821
DPP6	2.4944
TMEM35	2.49222
TMEM176B	2.48456
COL6A6	2.47088
AKT2	2.46752
SIDT1	2.46645
CSMD2	2.45797
KLC2	2.45623
DONSON	2.4277
AMTN	2.42466
HBG1	2.42304
CSF2	2.42128
TMEM132C	2.41698
ADCY1	2.41459
STK32B	2.41145
LOC388948	2.40888
USHBP1	2.40609
EGFL6	2.40245
CDX2	2.39139
PLCE1	2.389
GNN	2.38304
FCHO1	2.36349
ZNF880	2.36113
LIN28B	2.35718
C6orf218	2.35695
C9orf144	2.34394
UBQLNL	2.32417
TAC3	2.32231
TMEM27	2.32131
OR52B2	2.3186
PRIM1	2.31155
FLJ31356	2.30706
FCAR	2.30246
PLAC1	2.29761
CABYR	2.25674
IFITM10	2.2526
C11orf94	2.25037
BEND4	2.24498
CCL16	2.24293
CDH13	2.23706
GATM	2.23696
REEP6	2.21239
MBP	2.2122
ZSCAN18	2.19911
C6orf26	2.19627
C8orf4	2.194
KALRN	2.19042
CLIP3	2.18996
SLC35E3	2.1894
PPAPDC1A	2.18014
HPD	2.17426
TEX19	2.16686
POU3F2	2.15918
AQP7P1	2.15904
TPPP3	2.15138
RGS9	2.14593
CNN1	2.1444
STARD8	2.13201
CYP19A1	2.12605
UNC5CL	2.12283
NPHS1	2.11705
IQCH	2.10556
AQP1	2.10305
ABLIM2	2.10008
LOC100505933	2.09631
LOC388588	2.0884
GREM2	2.06815
ABCA7	2.0635
HOPX	2.06195
FGFR2	2.05953
LOC553137	2.05902
ADAMTS6	2.05739
TESC	2.05574
RGS7	2.04328
C6orf176	2.0425
MUC6	2.03181
JAK3	2.0308
ULBP1	2.02768
SHISA2	2.02648
TLN1	2.02267
CCDC160	2.02051
SPRN	2.01826
OR2T33	2.0176
DIO1	2.01067
OR2M3	2.00039
TAF5L	0.498106
KIAA0408	0.496388
RNF216	0.495782
RTKN2	0.494421
CACNG4	0.493964
KCNB1	0.493165
RAG1	0.492512
TMEM17	0.491118
CEP44	0.491033
RAP2C	0.490402
LRRC1	0.490236
LOC100506710	0.484949
G0S2	0.484357
PADI6	0.479858
C1orf49	0.479163
LIMS3-LOC440895	0.478124
ADRA2B	0.477486
STMN4	0.476957
MAP6	0.476477
CCR9	0.476071
FLRT3	0.475237
BCHE	0.474739
PDE2A	0.470415
ACER2	0.470137
RET	0.469757
ITM2A	0.469515
DEFA11P	0.469134
LMO1	0.468575
LOC283174	0.467846
PTPRR	0.467261
SPDYE3	0.465906
RCOR2	0.465567
ZBTB43	0.464995
LOC497257	0.464246
EML4	0.463639
ERC1	0.463472
TLR4	0.463334
RUNDC3A	0.463076
OR8J1	0.463049
CDKAL1	0.458903
CRYGD	0.458779
SNTG2	0.458006
NBEAL2	0.457401
LOC729683	0.45715
BAIAP2L1	0.454832
ANGPT2	0.45267
UNC5C	0.451408
LOC100129223	0.447615
GALP	0.445394
LOC645427	0.442917
LOC100130097	0.442697
MIMT1	0.441455
TRIM36	0.441071
GOLGA6L10	0.439545
PRSS2	0.439054
PAPOLB	0.436907
FLJ45482	0.435833
CACNA2D2	0.43559
MYT1L	0.435265
SCTR	0.434527
LOC100509729	0.434411
SORBS2	0.431695
CPLX1	0.428851
C8B	0.42879
TET1	0.428508
NUDT13	0.425152
SLC35D3	0.424905
FAM163A	0.423475
KCNK7	0.42336
MALAT1	0.42236
EVPLL	0.421423
LOC100508173	0.419071
LRP4	0.418602
KCNQ2	0.41835
OCIAD2	0.415946
SCNN1D	0.41539
DENND3	0.414346
TMEM108	0.413508
WDR93	0.412314
CD8B	0.411703
HTR5A	0.411529
AIFM2	0.411203
LOC391767	0.407617
CHN1	0.404852
SPATA19	0.400516
LOC100507205	0.398967
PCDHB4	0.398376
CCDC85A	0.396029
GAP43	0.39478
C1orf51	0.391474
MAB21L1	0.391462
ICA1	0.390871
LOC100507012	0.390078
ZNF439	0.390045
PLAC4	0.388588
SNX22	0.386258
NRARP	0.385656
WDR20	0.385425
TBC1D8B	0.384679
DEFB1	0.38269
KDM2B	0.381258
RIMS2	0.378465
HS3ST2	0.378067
C6orf127	0.375568
LOC389831	0.375399
FABP4	0.375199
H2AFJ	0.373808
NEFM	0.371589
NCRNA00319	0.368646
PDE11A	0.36569
SBK1	0.360686
MPPED2	0.357977
LGR5	0.355027
SMCP	0.354069
SNAP25	0.352051
MYOZ3	0.348268
MTAP	0.347888
D4S234E	0.344286
BCL11A	0.342652
LINGO2	0.342629
RP11-165H20.1	0.34006
RPS6KA6	0.33556
PRSS3	0.333019
TH	0.332465
RTN1	0.331756
GRIA4	0.331248
GRM8	0.328401
FHAD1	0.325949
CYTL1	0.322354
ZNF415	0.321413
SMG5	0.318993
GUCY1A3	0.317448
LRRC61	0.314357
INSM2	0.311303
TCOF1	0.3105
TRIL	0.309305
ZBED1	0.307458
ANKRD6	0.306801
GREB1	0.291267
CACNG7	0.291149
ADAM22	0.290475
OR5T1	0.28884
RGS4	0.287775
C7orf29	0.281679
MTUS1	0.281153
CTNNA2	0.274361
NFIA	0.274148
C8orf41	0.27229
P2RY10	0.269522
MYB	0.26864
CD248	0.262381
SYN2	0.25891
DAND5	0.257526
SATB1	0.257436
TDRD1	0.254594
SORBS1	0.254151
RASSF3	0.247355
IL13RA2	0.246998
PLCXD3	0.245272
CPLX3	0.241683
JAKMIP1	0.233832
INPP5F	0.231544
VWA5B2	0.231215
MYCNOS	0.226992
GPR12	0.220004
MT1G	0.218084
LOC283484	0.209499
CYTH4	0.208526
KIF1A	0.20325
LCN6	0.202091
RD3	0.198815
LPPR5	0.19806
IKZF1	0.195386
DPYSL5	0.19195
LYPD6	0.18552
GCM2	0.172612
PEG10	0.169826
ST6GAL2	0.167802
POPDC2	0.167151
FLJ45340	0.156694
FRMD3	0.155457
VGF	0.145406
GJB6	0.143623
SLITRK6	0.123596
LOC100128905	0.11858
NMU	0.112594
CALCR	0.0961717
SYNPO2	0.0939235
TRIM67	0.0919759
ADAMTS9	0.0911749
TIMD4	0.0823881
MARCH11	0.0819333
TTBK1	0.0754875
TYRP1	0.0731613
RGS5	0.0717953
KCNT1	0.063657
C20orf103	0.0423884
VIP	0.0223712
H19	0.00868124
