# Supplementary material for: Molecular mechanism of a novel root-end filling material containing zirconium oxide on the osteogenic/odontogenic differentiation of human osteosarcoma MG-63 cells
Source: Front Bioeng Biotechnol. 2023 Oct 13;11:1269246. doi: 10.3389/fbioe.2023.1269246 (PMC10613028; doi:10.3389/fbioe.2023.1269246)
Supplement: Supplementary file 3 [file Table4.xlsx]

## Sheet: Supplementary Table S4
GeneSymbol	Fold Change
CCL3	5.71927
AREG	5.62014
INHBA	5.60781
NOG	5.60043
ENPP1	5.14505
TMEM53	4.30314
FGF2	3.54057
BCOR	3.52367
TFAP2A	3.3602
BMP6	3.3092
RUNX1	3.10952
AMTN	2.86774
FGFR3	2.7835
PHEX	2.77547
CHRDL2	2.66564
LHX8	2.65761
PPARA	2.62594
BMP2K	2.53534
TNFRSF11A	2.52596
CLEC3B	2.52332
GPM6B	2.50209
DUOX2	2.49005
ADAMTS5	2.4737
GLI1	2.45739
CYP27B1	2.45307
HDAC4	2.3716
ANO6	2.36779
SCUBE2	2.36077
KCNQ1OT1	2.2986
BMP5	2.27673
SFRP2	2.24885
P2RX7	2.23273
AXIN2	2.20525
CTSK	2.14268
SPP1	2.13864
DLX2	2.12173
SUFU	2.10651
IGFBP5	2.08055
IL6ST	2.07012
EGR2	2.06213
FAM20A	2.03369
FGFR2	2.01367
ALOX5	2.00733
ADAMTS7	0.493553
CREB3L1	0.486114
MSX2	0.481709
CEMP1	0.481273
PHOSPHO1	0.47155
BCL2	0.469058
SP7	0.464736
SLC8A1	0.463486
SHH	0.446334
TWSG1	0.442733
EGFR	0.438299
SOX2	0.42573
NELL1	0.420753
PTH1R	0.417177
SBNO2	0.411064
AQP1	0.406724
FGF8	0.389687
NR1I3	0.388145
COL11A2	0.38027
WNT3A	0.377064
NKX2-3	0.373148
AQP6	0.368665
ZBTB16	0.36369
FERMT2	0.36042
RORB	0.353685
LTF	0.352509
BMP8B	0.346801
TACR1	0.340329
GLI2	0.334338
NOTCH1	0.334245
IFITM5	0.309177
ACTN3	0.308884
ALOX15	0.301278
WNT7B	0.296787
CITED1	0.293034
FGF4	0.287818
BCL2L11	0.283872
LAMB1	0.264101
CHRD	0.256713
PKDCC	0.241924
DSPP	0.236286
KREMEN1	0.227337
ODAM	0.225675
TWIST1	0.220443
LIMD1	0.206009
BCL11B	0.193004
HAND2	0.168469
SOX11	0.159864
SMPD3	0.0670003
