# Supplementary material for: Molecular mechanism of a novel root-end filling material containing zirconium oxide on the osteogenic/odontogenic differentiation of human osteosarcoma MG-63 cells
Source: Front Bioeng Biotechnol. 2023 Oct 13;11:1269246. doi: 10.3389/fbioe.2023.1269246 (PMC10613028; doi:10.3389/fbioe.2023.1269246)
Supplement: Supplementary file 4 [file Table1.xlsx]

## Sheet: Supplementary Table S1
GeneSymbol	Fold Change
LXN	84.1467
IL11	76.0277
HBB	74.8966
TNFRSF10D	34.3899
SLC17A9	32.8544
CSF3	25.4024
HBD	24.2199
IRS4	22.1012
EGFL6	21.6857
CCL20	21.4012
MMP10	20.8842
PAPPA	19.4769
HBA2	15.3665
IL23A	13.9451
C8orf4	12.3607
PRRX1	11.7278
C13orf33	10.4566
GPAT2	10.2986
WNT2	10.0298
SERPINB2	9.92851
SSTR1	9.46294
OXTR	9.16081
IL7R	9.03116
FMOD	8.84829
TAC1	8.69499
CDH13	8.66353
PTGS1	8.61001
SELE	8.57173
LOC440896	8.16406
COX7A1	7.84786
C15orf5	7.71165
KRTAP19-4	7.37246
DSP	7.11604
GPR183	7.00448
SOD3	6.74863
EFCAB10	6.57984
LOC730159	6.56368
PTGDS	6.35847
PSG8	6.09379
EPHA7	5.93712
ORC4	5.84314
UCN2	5.80955
IPMK	5.78795
MARCH3	5.73622
CXCL2	5.72954
CCL3	5.71927
CSF2	5.70432
GPR133	5.63372
PKD2L1	5.6219
AREG	5.62014
INHBA	5.60781
NOG	5.60043
NRP1	5.57244
MID2	5.54844
LAMA1	5.47549
EFEMP1	5.44537
LOC100128242	5.3554
NR5A2	5.34049
MMP1	5.2619
MAGEB6	5.23751
LOC653581	5.18974
GJD3	5.16261
ENPP1	5.14505
C5orf46	5.12838
KIRREL3	5.12747
GRHL1	5.08954
TAL1	5.08647
FANCD2	5.01404
ACPP	4.95559
EXOG	4.88228
LOC348761	4.85922
LOC253805	4.83484
XKRX	4.81572
SEC61A2	4.76214
GLYCTK	4.71273
FAM176B	4.65042
C2CD4A	4.61261
CIT	4.51963
ELOVL7	4.49699
LOC644949	4.48878
IL7	4.44965
FLJ37505	4.44078
CD79B	4.43442
ATP1A2	4.43376
FCN3	4.42974
RSPO3	4.41637
LOC389634	4.41532
ADAMTS6	4.39504
STK17A	4.38652
LOC100129603	4.37751
LOC145474	4.37225
PTPRD	4.35713
CLEC4C	4.31478
FLJ34503	4.31279
TMEM53	4.30314
MGC24103	4.29458
SPON1	4.2668
TNPO3	4.25247
SLC2A14	4.24717
LOC285205	4.24589
BTBD7	4.23444
CDC6	4.2222
ULBP1	4.20426
FLJ45950	4.1571
KLHL28	4.14451
L1TD1	4.11788
LPP	4.11252
ITGA1	4.10444
ARHGAP28	4.09893
RAET1E	4.08452
UBD	4.08255
ITPK1	4.0822
CXCL14	4.06799
IFNA22P	4.05734
RXFP2	4.0555
ZBTB20	4.05104
DPYD	4.03652
LCE5A	4.03301
LOC254028	4.00465
ZNF345	3.99467
GPR22	3.99083
APBA3	3.98401
APBB1IP	3.97333
DIO2	3.96288
GPR18	3.95925
ANKRD26P3	3.92038
CCDC147	3.91456
CYP2S1	3.90582
PRDX4	3.90334
FUNDC2	3.88888
DMRT1	3.86783
SH3PXD2A	3.86503
EMX2OS	3.85652
LOC285141	3.84661
SELL	3.84588
FNDC3A	3.83214
LOC285389	3.82521
LOXL4	3.8015
SLC22A4	3.80073
RPP30	3.78991
HBS1L	3.78487
OXR1	3.77904
LOC100128788	3.77639
MPRIP	3.7759
NOX1	3.76801
C9orf68	3.76574
LOC145783	3.76156
OR1E1	3.756
RRN3P2	3.74063
EIF4G3	3.73168
IL17RB	3.72811
ADAM32	3.71777
PGBD4	3.71639
KCNG1	3.71552
DMBT1	3.69648
ZNF718	3.69619
HUS1B	3.6956
ZNF367	3.69518
F3	3.69437
STK32B	3.68139
PARD6B	3.68034
LOC284219	3.67574
TTC39B	3.669
CALCRL	3.6625
CASC2	3.65261
PTCD2	3.64548
LOC283392	3.61611
DHDDS	3.60912
FAM47E	3.59511
WDFY4	3.57971
OR51E2	3.56916
TFPI2	3.56899
LOC100130921	3.56303
HRASLS2	3.55749
LOC100510697	3.55138
FGL2	3.55002
FIG4	3.54637
FGF2	3.54057
BTN3A2	3.53925
UBE2D3	3.53697
SGOL1	3.53495
C14orf82	3.53162
A1BG	3.52797
CEACAM1	3.52523
BCOR	3.52367
TRIM15	3.51675
ZNF814	3.51491
IGFBP1	3.51279
GPR64	3.51258
KRT23	3.5006
GLYATL1	3.49771
FAM150A	3.49746
ABCA6	3.49741
PPM1A	3.49699
IPP	3.49025
A2M	3.4869
ATG12	3.48635
RPL27A	3.47005
LOC283588	3.46574
LOC201477	3.45653
C14orf37	3.45082
TMEM231	3.43911
ZCWPW2	3.43768
ANXA10	3.43691
FLJ36644	3.43562
MSH4	3.43063
ATP5E	3.42243
SLC9A7P1	3.41717
MPP7	3.41696
SPEF2	3.41589
ASB5	3.41087
ZNF391	3.41036
BTD	3.40884
ZNF530	3.40683
LOC100291323	3.39456
LAMP3	3.38974
FAM150B	3.38796
RAB17	3.38565
HNF4G	3.38379
F2RL1	3.38093
PPIL4	3.37578
IL1B	3.37285
ZNF552	3.37271
BLID	3.37175
FAM178A	3.3713
RNF152	3.37018
IDAS	3.36875
TFAP2A	3.3602
KIAA1671	3.35784
IL1RN	3.3493
TC2N	3.3474
LOC285181	3.34075
LOC100510294	3.33146
LRRC39	3.33141
LOC553103	3.33102
HEATR7A	3.32265
NXT2	3.32227
HNRPLL	3.32138
TMEM150C	3.321
TNFRSF17	3.31983
RTN3	3.31445
BMP6	3.3092
C9orf47	3.30133
POLR3G	3.30081
KIAA1751	3.29658
STARD8	3.29587
ITGA10	3.28908
GIMAP1	3.28569
KIAA0040	3.28535
ME3	3.28414
DPP10	3.2832
DNAH17	3.27946
KLHL15	3.27798
IL8	3.27587
PRKCE	3.27581
PTAR1	3.27419
DNAJA4	3.26735
LOC730202	3.26177
C6orf204	3.25847
LOC729867	3.25581
LOC285696	3.25519
ADCY10	3.24704
SMOC2	3.24173
KRT40	3.23611
LOC100506459	3.23404
C8orf85	3.2337
ABLIM2	3.23089
KCNAB2	3.23013
SEL1L	3.22191
CXorf28	3.2204
ZSCAN20	3.21446
ATPBD4	3.21413
DAPL1	3.21297
CMPK2	3.21199
C2CD4B	3.21023
TMEM156	3.19354
STARD13	3.18617
BIRC3	3.18534
LUZP2	3.18358
FAM162B	3.1794
NXF2	3.17432
PDLIM3	3.17107
C1orf106	3.1666
L2HGDH	3.16053
MICAL3	3.1591
ZNF577	3.15848
EFHB	3.15835
ZNF880	3.15834
MPP4	3.15418
AR	3.1511
C17orf107	3.14776
TMEM154	3.14665
PSG5	3.14629
ISPD	3.14458
CDX2	3.14101
ATP6AP1L	3.13702
AXDND1	3.12872
RFX4	3.12682
LOC645323	3.12556
LOC100132057	3.12452
APOD	3.12267
EDA2R	3.11492
AGPAT9	3.11462
FHOD3	3.11356
ZNF549	3.11224
RUNX1	3.10952
SHC4	3.09945
FAAH2	3.09708
HYMAI	3.09596
MAP7D3	3.09241
LOC441208	3.08824
C6orf176	3.08311
KCNT2	3.06628
FAM201A	3.06611
LOC440149	3.06559
HS1BP3	3.06353
LOC728147	3.06114
XDH	3.05605
ZNF415	3.05409
CLEC1A	3.05407
ARHGAP42	3.05236
ZNF311	3.04897
NOX3	3.04656
LOC399715	3.04091
FXYD3	3.04066
DIRAS3	3.03926
RASGRP3	3.03642
HAUS3	3.03584
ZNF474	3.03414
GREM2	3.03348
MYPN	3.02716
FLJ22447	3.02649
SOX7	3.00719
KIAA1199	3.00599
UBQLNL	3.0015
GTPBP10	3.00136
ALDH1A1	2.9927
ZNF641	2.98884
USP27X	2.98274
LOC100506136	2.97952
LOC389023	2.9773
ASCC3	2.97355
GPR110	2.97231
LECT2	2.97123
ITGB3	2.96494
C14orf28	2.96429
ZNF778	2.96303
MECOM	2.96182
IL1A	2.95826
ZMYM6	2.95565
LOC100129397	2.95521
ARID1B	2.95345
FAM26E	2.95329
NBEAL1	2.95221
SYPL2	2.94929
IQCH	2.94518
TBL1X	2.94341
ALDH1L2	2.94308
MAK	2.93508
C11orf94	2.9342
LOC729324	2.93042
PPP4R2	2.93032
SLCO4C1	2.92446
NRL	2.92362
NPR3	2.91767
LOC201617	2.91022
SLC25A21	2.90828
RORA	2.90679
DUSP13	2.90637
ZRANB3	2.8992
CTH	2.89692
TET2	2.89443
BDH1	2.89298
LYPD6	2.89239
C9orf93	2.89198
DUOX1	2.89179
ZNF720	2.89144
PCSK1	2.89037
ANXA3	2.88966
CYP4F11	2.88899
C15orf27	2.88636
NOVA1	2.88353
ZNF790	2.88047
RNF125	2.87941
CDK17	2.87525
NCRNA00202	2.8748
PLOD1	2.8745
ICAM5	2.87438
SAT1	2.87408
PF4V1	2.87177
PRDM1	2.87065
MFAP3L	2.86969
AMTN	2.86774
MRPL30	2.85929
IL33	2.85719
OTX1	2.85687
EREG	2.85475
FLOT2	2.85295
ANKS1B	2.85086
KCNMB2	2.84494
LOC100133311	2.84166
SEMA3D	2.8398
CXCL1	2.83926
SNORA81	2.83785
LOC100009676	2.83086
LOC100128398	2.82941
LMTK2	2.82839
HHIPL1	2.82587
IDO1	2.81566
ARHGAP6	2.81463
VSIG8	2.81379
LRRC42	2.81327
C6orf225	2.8127
ZNF121	2.80838
COL4A3	2.80831
ZNF507	2.80407
UBA6	2.80301
ZNF260	2.79906
GUCY1A2	2.79826
LOC284242	2.79507
KIAA1328	2.79491
FLJ31945	2.7932
OXNAD1	2.78714
HMCN1	2.78706
DOCK5	2.78474
FGFR3	2.7835
NCRNA00240	2.78223
SYNDIG1	2.78176
UPP1	2.77889
ZFP82	2.77849
SLC2A9	2.77819
SMAP1	2.77781
LOC100133131	2.77634
PHEX	2.77547
IQCD	2.77365
ALDH7A1	2.77104
LOC100507084	2.76744
SLC7A7	2.76705
PP12613	2.76615
ARHGAP29	2.76414
LOC150381	2.75756
ZNF10	2.75687
KIF3A	2.75409
NLRP3	2.75266
ECM2	2.7489
C15orf48	2.74222
CYTH1	2.74172
AKT2	2.73971
WDR78	2.73956
CA2	2.73628
REP15	2.73328
ZNF836	2.73284
CCDC132	2.72751
STXBP4	2.72479
TTC9C	2.72151
VNN3	2.71939
ZNF788	2.71546
MGC16121	2.71359
MTMR1	2.70855
COL4A6	2.70644
ADAM8	2.70633
BAIAP2	2.70353
LOC730961	2.69948
PRDM5	2.69903
ARHGAP21	2.69885
MACF1	2.69686
SF3B3	2.69606
ADAT2	2.69297
LOC344887	2.69279
IKZF2	2.69099
RASAL2	2.68955
MYO16	2.6876
DEPDC5	2.68654
ATXN2L	2.68551
INPP4B	2.67788
LOC100127909	2.67484
MATN3	2.67124
ZCCHC7	2.67056
ATP6V0D2	2.66608
CHRDL2	2.66564
C8orf45	2.66374
NCRNA00239	2.66361
DCBLD2	2.66198
FLJ45684	2.66141
KIAA1432	2.65933
LHX8	2.65761
LOC388948	2.65327
FLJ33065	2.65071
TCTEX1D4	2.65028
SSH1	2.64854
TNFSF4	2.64854
HIST2H2BF	2.64727
LSMD1	2.64697
LOC257396	2.64631
HIST1H2AL	2.64584
LOC728613	2.64407
GPC5	2.6429
FOXP3	2.64137
MBD1	2.64008
UBASH3B	2.63734
LOC286109	2.6369
PKP2	2.63661
C17orf109	2.63563
LOC100133500	2.63553
RCHY1	2.63502
PSMG4	2.63316
PITPNM3	2.63165
FLJ26332	2.63003
CENPI	2.62833
PPARA	2.62594
MED31	2.62577
LOC100131355	2.62341
MGC3771	2.62056
C17orf53	2.61856
ZNF169	2.61624
SNRPE	2.61433
ZNRD1-AS1	2.61195
PSG2	2.61056
LOC100130000	2.60955
UTY	2.60857
ST3GAL4	2.60732
LOC100233156	2.60709
FILIP1	2.60693
DOPEY2	2.60654
PCDH7	2.6064
FONG	2.60486
PLEK2	2.6045
MRPS18C	2.60292
ZNF286A	2.60111
CXCR3	2.59965
CBLB	2.5994
C9orf167	2.5984
FAM161B	2.59486
AATK	2.591
NFKBID	2.5909
PECAM1	2.5897
PF4	2.58826
SMURF2	2.58696
LOC728723	2.58652
ZNF451	2.58546
TUBAL3	2.5814
HLA-DRA	2.58012
SOHLH2	2.57634
PTGES	2.57443
ELTD1	2.57182
MTHFD2L	2.57005
ISM1	2.56926
MON2	2.56809
MDM4	2.56656
ZNF780A	2.5662
LOC100509542	2.56591
DFNB31	2.56556
NPIPL3	2.56541
MYLK4	2.56509
SPATA21	2.56492
OTUD4	2.56126
LSM14B	2.55921
ANKRD36	2.55504
LMO7	2.55408
GLP2R	2.55378
USP2	2.54969
DDX52	2.54897
HYAL1	2.54808
RBL1	2.54578
MT1H	2.54295
HPD	2.54174
ZNF91	2.54051
LOC100240734	2.5382
MPV17L	2.53777
BLZF1	2.537
BMP2K	2.53534
HMBOX1	2.52996
LOC340340	2.52961
GATM	2.52891
RBBP9	2.52687
CAPN7	2.52626
TNFRSF11A	2.52596
CLEC3B	2.52332
FAM171B	2.52313
ZNF165	2.52047
ZNF397	2.51985
TAF3	2.51867
HSF2BP	2.51791
EBPL	2.51357
LOC339926	2.51124
ZNF700	2.51119
AFMID	2.51114
BLNK	2.51113
C19orf40	2.51113
LRRIQ4	2.50912
GLIS3	2.50754
TCP11L2	2.50674
GAD1	2.5061
WDR3	2.50565
C10orf12	2.50529
GPM6B	2.50209
CNN1	2.49655
LOC100291851	2.49636
TMEM132B	2.49584
NKX2-1	2.49557
LOC283485	2.49397
B3GALNT2	2.49339
NCRNA00169	2.49041
DUOX2	2.49005
KALRN	2.48798
FMO5	2.48762
TCP11	2.4867
ERN2	2.48628
PI3	2.48581
CERKL	2.48555
DKFZp451A211	2.48479
CXCR4	2.48437
DMAP1	2.4838
COL4A4	2.48306
ADRA1D	2.48107
PPP1R14C	2.4802
MS4A15	2.48013
LRRC38	2.47779
DKFZp686M1136	2.47731
DUSP18	2.47709
AHI1	2.47575
STAR	2.47447
ADAMTS5	2.4737
LOC400756	2.47275
LOC645431	2.47167
ZSCAN12	2.47111
RGS2	2.46973
CNIH3	2.46641
EDNRA	2.46391
MAGOHB	2.46234
ACTG2	2.46139
SNORD116-19	2.45973
GLI1	2.45739
SLC16A7	2.45511
LOC730755	2.45484
CYP27B1	2.45307
NUDCD1	2.45214
C10orf44	2.45189
MMP3	2.45108
ZNF551	2.44876
BBS5	2.44832
DKFZp779M0652	2.44799
C18orf45	2.44367
DNAJC11	2.44328
C6orf105	2.44323
ZMYND12	2.4419
MED18	2.44037
CTDP1	2.43969
GFRA1	2.43829
MGC23270	2.43392
DHRSX	2.43384
PLAC1	2.43342
PI15	2.4332
PUS10	2.43271
WDR74	2.42592
CIITA	2.42486
C20orf96	2.42462
LCTL	2.41928
RGS18	2.41866
TTC25	2.41779
GBX2	2.41518
SFTPB	2.41494
LOC100289650	2.41446
ZNF230	2.41375
CACNA2D1	2.40987
TOP3A	2.40393
TRAF1	2.40179
PGM5	2.3991
CATSPER2	2.39846
ODZ1	2.39802
ADRA1B	2.39589
TNIP3	2.39244
GPR63	2.39163
C8orf59	2.38972
SPATA5	2.38628
KRTAP1-1	2.38624
PSPC1	2.38574
NIPAL2	2.38561
ARHGEF10	2.38412
ATRIP	2.38246
EWSR1	2.3812
PGPEP1	2.38056
FAM18A	2.37943
PMPCB	2.3783
LOC100127885	2.37375
SCARNA2	2.37303
LOC643551	2.37288
TBC1D8B	2.37206
HDAC4	2.3716
C9orf102	2.36999
MTMR10	2.36861
OSTM1	2.36846
ANO6	2.36779
GSG2	2.36588
SPECC1	2.36376
OTUD6B	2.36282
CATSPER1	2.3621
SCUBE2	2.36077
EPG5	2.35962
CTC1	2.35804
PAQR3	2.35287
TMEM27	2.35272
ZNF389	2.35159
LOC729652	2.35071
AUTS2	2.34933
C18orf56	2.34865
LRRC36	2.34862
C14orf79	2.34824
PLIN2	2.34791
DAAM2	2.34625
GABBR2	2.34601
GK	2.34595
MAP3K8	2.34272
TTC28-AS1	2.34245
SERHL2	2.34179
ANUBL1	2.34069
SLC37A2	2.34046
RAB27B	2.33968
SPDYE5	2.33956
SIDT1	2.33876
NLGN4Y	2.33873
ARNTL2	2.33872
NPAS2	2.33867
LYPD1	2.33862
ITGB1BP1	2.33822
VMO1	2.33811
TMEM31	2.33446
C20orf12	2.3334
CCK	2.33262
ABO	2.33077
TRIML2	2.32997
FBXL13	2.32677
RSPH1	2.3267
RBM15	2.32561
LOC100133315	2.3233
MDM1	2.32281
RNASE10	2.3227
FLJ31104	2.3219
HS3ST3A1	2.32062
MYOF	2.31953
CCNF	2.31718
CCNT1	2.31606
CLC	2.31391
SPINK6	2.31277
PIGL	2.31172
HIP1	2.31142
LOC100505501	2.31086
LOC284581	2.30947
NUP43	2.30883
KRTAP21-2	2.30869
E2F8	2.30768
STK4	2.30743
LOC100128191	2.30388
KRTAP3-2	2.3034
FRMD4A	2.30284
DTWD2	2.30083
DBC1	2.29973
KCNG3	2.29945
KCNQ1OT1	2.2986
TSPAN12	2.2985
PGGT1B	2.29822
LOC283143	2.29714
CHIA	2.29653
IL10RA	2.29422
ZNF816	2.29252
FBXL17	2.29226
IFNE	2.28575
ING3	2.28476
BMS1P1	2.28452
GDNF	2.28341
SAMD13	2.28307
HRK	2.28036
KDM4C	2.28005
ELK4	2.2791
WDR89	2.27887
BMP5	2.27673
MTCP1	2.2743
HIPK1	2.27333
KIR2DS2	2.27296
ZNF569	2.27112
ADCK3	2.27026
C5orf44	2.26966
SLC4A11	2.26834
XPA	2.26791
LOC645586	2.26766
BFSP1	2.26558
STXBP6	2.26533
RMND5A	2.2653
DIS3L2	2.26298
ZNF214	2.26227
ZNF599	2.26153
IKBKAP	2.26135
ANKRD34A	2.26106
LOC100131262	2.25951
MED20	2.25773
ACSL6	2.25684
SOX13	2.25658
C1orf227	2.25646
MPP1	2.25408
DPY19L3	2.25337
LGI2	2.25281
KHK	2.25166
ZNF329	2.24945
SFRP2	2.24885
PDIK1L	2.24782
METTL6	2.245
LOC401320	2.24489
LOC57399	2.24364
MCM9	2.24296
ANKRD5	2.24039
HBEGF	2.24011
NGEF	2.24002
C16orf93	2.23886
PLEKHG4B	2.2386
OPHN1	2.23739
ICA1L	2.2353
RXRG	2.23421
P2RX7	2.23273
RELL1	2.23119
FZD8	2.22902
PRR3	2.22752
ANP32E	2.22751
C6orf162	2.22618
PTPRS	2.22552
PAQR9	2.22356
KPNA5	2.22277
CHIC1	2.22153
ZNF484	2.22024
CTSC	2.22012
RPPH1	2.21867
PRR5L	2.21812
AP1S3	2.21761
PTPRQ	2.21714
USP15	2.21654
DDX31	2.21601
ARHGDIB	2.21591
NANP	2.21583
LOC727916	2.21454
THEM4	2.21446
PVR	2.21407
HAS1	2.21257
MSTO1	2.21216
C21orf2	2.21196
MLIP	2.21137
DACT2	2.20997
MGC39584	2.20799
KIAA1244	2.20688
AXIN2	2.20525
GAS2L3	2.20456
CHM	2.20125
ACSM5	2.2008
AJAP1	2.19894
ASXL2	2.19768
LOC340037	2.19628
MGC16025	2.19611
KCNK6	2.19529
EXOC7	2.19522
LOC100506036	2.195
ATF7IP	2.19245
PIP4K2B	2.19183
EFHC1	2.19173
LOC645967	2.19037
LAPTM5	2.19015
CES1	2.18968
CD36	2.18746
C16orf73	2.1873
LANCL2	2.1872
TMEM56	2.18602
RBM33	2.18552
EFTUD1	2.18528
PCDHB15	2.18484
PAQR4	2.18477
FLJ35409	2.18465
PSG1	2.18443
ZNF180	2.18433
HEATR7B1	2.18287
HMGA2	2.18193
ENTPD5	2.1805
PCDHGB1	2.18003
ZNF3	2.17687
NBPF10	2.1757
GK5	2.17521
GAB1	2.17374
TTTY2	2.17274
GSTO2	2.16843
TRIM36	2.16798
POT1	2.1679
RUNDC3B	2.16774
DENND1B	2.16571
CNKSR3	2.1642
CNKSR1	2.16391
LOC100130357	2.16362
TTLL5	2.16288
PRSS35	2.16244
HMGCS2	2.16079
WFDC1	2.16076
KCNJ14	2.15663
YAF2	2.15607
LIN9	2.15534
LOC84989	2.15396
DHRS11	2.15264
GTF2B	2.15246
C11orf63	2.1516
RPL10	2.15142
TSR1	2.1504
C15orf29	2.14904
PARP11	2.14878
LOC199899	2.14861
HDAC11	2.14701
XRRA1	2.14391
MGEA5	2.14345
HCG4B	2.14325
CTSK	2.14268
CCDC158	2.14247
LOC100292680	2.14227
ZNF490	2.14083
INCENP	2.14078
ANXA8L2	2.13898
PIK3R3	2.13887
SPP1	2.13864
CDC73	2.13846
KCTD7	2.1377
PRR5-ARHGAP8	2.13717
CCDC104	2.13631
PPP1R1C	2.13599
LETM1	2.13588
ZNF562	2.13377
KBTBD10	2.13317
KITLG	2.12915
C4orf36	2.12815
LMBRD2	2.12775
RG9MTD2	2.12754
MCTP1	2.12708
AHR	2.1244
SLC19A1	2.1241
ZNF460	2.12368
NDC80	2.12287
SCAND2	2.12287
DLX2	2.12173
CRLF2	2.12138
C12orf4	2.12062
CAPN3	2.1202
ATOH7	2.1184
SRCIN1	2.1183
LOC100131366	2.11811
EMX2	2.11755
LMLN	2.11685
FRY	2.11551
NRP2	2.11442
ZNF705A	2.11248
C10orf122	2.10839
ARID5B	2.10823
KLK10	2.10813
SUFU	2.10651
PRKAA2	2.10632
S100P	2.10622
RCVRN	2.10589
RASGRF2	2.10533
KYNU	2.10479
HELQ	2.1046
GRB14	2.10342
TMEM20	2.10287
TBL1Y	2.10204
CLEC4A	2.10191
INTS6	2.10038
HIST1H2AC	2.10004
PTBP2	2.09919
NICN1	2.09832
NIPAL4	2.09767
CMAHP	2.09716
DENND2C	2.09709
PTCRA	2.09596
TRIM54	2.0955
ZNF572	2.09286
BICD1	2.09153
ENPP4	2.09094
GGCT	2.08891
FANCA	2.08661
LOC727869	2.08304
C1orf204	2.08277
IGFBP5	2.08055
SLAIN2	2.07991
LOC100132707	2.07855
PPFIBP1	2.07826
NCRNA00087	2.07799
FBXO15	2.07635
LOC100272228	2.07633
KRTAP4-1	2.07601
ATP2B4	2.07564
ROR1	2.07539
CPA3	2.07523
MCART1	2.07512
SH3BP4	2.07413
CMTM1	2.07394
MOBKL1A	2.07203
C8orf48	2.07181
ADPRHL1	2.07036
IL6ST	2.07012
LOC440356	2.06908
NCAPG	2.06848
C10orf28	2.06749
FMN1	2.06652
CLLU1OS	2.0655
FAM169B	2.06543
INTS5	2.06505
SRRT	2.06383
RASIP1	2.06366
EGR2	2.06213
ACRV1	2.06172
ORC1	2.06137
KATNAL2	2.0608
SEC16A	2.0604
ZNF215	2.05813
EFHA2	2.05716
RBBP5	2.05597
MED23	2.05574
RAGE	2.05525
ASAH2	2.05463
CYB5RL	2.05404
MOXD2P	2.05382
EMB	2.05363
CHAC1	2.05283
RNF32	2.05243
NOP14	2.05215
SGCD	2.0502
PLCG2	2.04987
CCDC103	2.04984
ELMOD3	2.04877
ADAMTS1	2.04821
C11orf87	2.04715
HRH1	2.04682
STAT4	2.04513
HULC	2.04259
FOXA1	2.04236
CATSPER3	2.04141
CA13	2.03837
POMZP3	2.03837
ANXA9	2.03828
SLC17A3	2.03695
ZDHHC8	2.03669
PDE4D	2.03634
PLCB1	2.03547
CXCL3	2.03491
PDPK1	2.0345
FAM20A	2.03369
FKBP11	2.03238
LDB1	2.03089
KRBOX1	2.03048
KLRF1	2.02906
IRGM	2.02872
FAM194A	2.02832
STAG3L4	2.0281
SNAR-A3	2.02755
NOC3L	2.0274
MYH7B	2.02546
USE1	2.02532
HOXD3	2.02518
AP2A2	2.02363
NCR3	2.02267
SDC2	2.02234
AOX1	2.02177
KLF2	2.02153
SLC6A17	2.02074
ZYG11A	2.01972
ARHGAP24	2.01746
CLEC16A	2.01696
HSPA8	2.01683
TAF13	2.01583
FBXO39	2.01579
OVGP1	2.01495
PITPNC1	2.01484
GHRHR	2.01436
ZNF497	2.01416
F2R	2.01369
FGFR2	2.01367
FLJ30679	2.01095
TNFRSF8	2.00903
FAM204A	2.00888
PAFAH2	2.00855
BCO2	2.00756
ALOX5	2.00733
NTM	2.00639
KRT80	2.00601
ACOT11	2.00558
ZNF498	2.00518
ACTA1	2.00497
UMODL1	2.0049
KCNMA1	2.00462
C13orf29	2.00434
NBR2	2.00396
OOEP	2.00375
BTBD16	2.0035
C20orf177	2.00208
RAB14	2.0012
GPATCH3	2.00059
VSIG10	2.00008
KIR2DL5A	0.499622
TNNI1	0.499621
PAOX	0.499534
CHRFAM7A	0.499486
NLRP5	0.499298
C2orf73	0.499292
LOC100292427	0.498508
RPS12	0.498293
HTR5A	0.49825
LOC149950	0.498171
GRRP1	0.49801
LOC113230	0.497976
LOC100131432	0.497963
LOC644686	0.497789
SNX21	0.497661
C5orf43	0.497649
LOC390940	0.497572
DNM1	0.497397
GPR114	0.497339
ZBTB12	0.497313
GAPDHP32	0.497311
C6orf208	0.497283
DLGAP3	0.497131
ADAMTSL5	0.497101
C1orf61	0.496891
ARID5A	0.496346
LOC100132024	0.4962
YTHDF2	0.49618
TSPAN11	0.496134
ANKRD33	0.496085
FAM131C	0.495927
AZI2	0.495492
ANKRD46	0.495274
PCNX	0.495233
ARTN	0.495184
OR2W5	0.495063
KCNJ8	0.495057
PDE6B	0.495006
CCL21	0.494626
ADARB2	0.49461
PAK2	0.49457
LOC100130248	0.494265
KATNB1	0.493937
GRASPOS	0.493909
ADAMTS7	0.493553
OR2D2	0.493539
FBXL19-AS1	0.49353
TCEANC2	0.493356
DNAAF2	0.493135
LOC645645	0.493097
KLK13	0.492514
GDPD5	0.492407
NRG4	0.492406
LOC100131763	0.492399
LOC100130560	0.492359
CCDC137	0.492139
CTBP1	0.491945
WDR26	0.49182
C14orf180	0.491743
SULT4A1	0.491643
TUBB2B	0.491467
SNORD12B	0.491416
CLDN2	0.491396
PRPH	0.491263
TTC37	0.49118
ELAVL3	0.491003
LOC100132215	0.490899
CD74	0.490888
POU2F3	0.490485
DNAJC5G	0.490427
KRTAP10-8	0.49042
GUF1	0.490358
GPR144	0.490107
CECR2	0.489953
C21orf96	0.489904
ROBO2	0.489424
TRMT61A	0.489423
LOC100132874	0.48923
LOC100129516	0.489225
HIST1H2AJ	0.488862
C22orf46	0.488783
RNF222	0.488743
REG1B	0.488713
SYTL1	0.488624
FLJ30838	0.488597
LOC100130285	0.488401
LOC646214	0.488307
C1QTNF5	0.48807
GUSBP1	0.488001
FEZF2	0.487892
KIF3C	0.48775
MUC8	0.487388
COX5A	0.4873
ABCD1	0.487262
LOC388692	0.487132
MRPL12	0.486868
INMT	0.486739
GOLGA8IP	0.486732
CALHM2	0.486707
FLJ40434	0.486502
C12orf42	0.4864
LOC100289178	0.48629
MYO1F	0.486116
CREB3L1	0.486114
SLFN5	0.486074
LOC100129129	0.485986
DUOXA2	0.485937
MYADML2	0.485672
KCNN2	0.485344
C6orf106	0.48523
LOC100129407	0.485072
ZNF546	0.485022
FAM50B	0.484906
MYO18B	0.484884
C17orf103	0.484435
TCF7L2	0.484369
GRIK2	0.484143
LOC541472	0.484131
LINGO4	0.483977
SLC4A1	0.483968
VWF	0.483816
PHF20	0.483688
GNG8	0.483677
SBK2	0.483235
LOC100131551	0.48304
ANTXRL	0.482994
TRPM2	0.482928
IL36A	0.482473
KIF21B	0.482127
MSX2	0.481709
ALX4	0.481629
FAM125B	0.481477
POLE	0.481414
CEMP1	0.481273
LOC100130453	0.481193
NCRNA00321	0.48092
ZDHHC21	0.480729
RPL21	0.480524
CHD1L	0.480413
C7orf45	0.480051
COBL	0.479974
CBX7	0.479858
FAM118A	0.479841
OR6K2	0.479761
DUSP4	0.479718
LOC100509342	0.479683
ATXN10	0.479421
PGAM4	0.479204
KIF22	0.47908
S100A1	0.478809
TNK1	0.478741
LOC100128348	0.478648
FMR1-AS1	0.478607
PALM3	0.478472
FAM71E2	0.478362
TERC	0.478007
LOC100289383	0.477858
KLHDC7A	0.477748
DSTNP2	0.477666
LOC728739	0.477307
LOC100132247	0.477251
TXNDC6	0.477205
GDE1	0.477052
ARFRP1	0.4764
CD2	0.476392
ATOH8	0.476151
GYG2	0.475985
LOC283335	0.475836
GPC2	0.475708
CCNYL1	0.475504
CISD3	0.475365
SLC38A6	0.47495
EIF3M	0.474927
LOC100130456	0.47486
YWHAE	0.474795
NDUFA6	0.474733
KDM5C	0.474493
KRTAP5-2	0.474002
KLHDC9	0.473883
INADL	0.473765
DUT	0.473583
AAK1	0.47351
PCDHB4	0.473456
RGS16	0.472915
SYNE1	0.472607
MAPT	0.472413
LRRC43	0.472105
CNOT4	0.471704
OTOA	0.471648
NCRNA00277	0.471557
PHOSPHO1	0.47155
JMJD5	0.47088
B3GAT1	0.470756
CSF3R	0.470729
IL17REL	0.470405
C1orf114	0.47027
LOC100130581	0.470261
LOC100130913	0.470195
LOC284837	0.470052
TTTY1	0.469241
OR6Q1	0.469196
EBF1	0.469074
BCL2	0.469058
LOC642620	0.468965
COQ5	0.468781
OLFM1	0.468689
ZSCAN30	0.468679
DOCK2	0.468085
OR4D10	0.46806
FOXI3	0.468016
USHBP1	0.467917
RETNLB	0.467849
ALAS2	0.467637
LOC100507269	0.467251
LOC644649	0.467182
NCRNA00092	0.467096
LOC389834	0.467031
OR1F2P	0.466926
HLA-B	0.46677
HMGN3	0.466616
LOC100128881	0.466172
C18orf23	0.465837
SLC4A9	0.465733
LOC202181	0.465617
B3GNT7	0.465598
FGFBP2	0.465471
LOC100126784	0.464876
LOC100133091	0.464839
EPHA10	0.464813
TSSK4	0.464746
SP7	0.464736
PRLHR	0.464704
FAM187B	0.46454
CXorf61	0.464397
TLR5	0.464204
CAMKK1	0.464033
BPIL1	0.463744
LHFPL5	0.463586
SLC8A1	0.463486
PRSS50	0.463383
LOC554223	0.463362
BRF1	0.462222
LHB	0.462201
USP17	0.461991
P2RX6	0.461834
PTX4	0.461699
LOC100216545	0.46132
ZNF675	0.461316
ZNF236	0.461158
TNXB	0.460912
KCNH4	0.460823
MYT1L	0.460601
GCET2	0.460515
C22orf43	0.460507
LOC100508990	0.460423
HCG9	0.460194
AGAP7	0.459929
LOC400927	0.45989
TAF1D	0.459862
NPM2	0.459788
MOG	0.459334
FAM181B	0.459202
CAPNS2	0.458957
CYP4F12	0.458651
CDH26	0.458551
RAB13	0.458408
AMHR2	0.458092
LOC729706	0.458022
ITGAM	0.457798
SPACA5	0.457629
TTC39A	0.457541
KIF18B	0.457345
RNASE13	0.457272
MAP1LC3C	0.457159
SERPINA3	0.457072
KIAA1654	0.456973
RASD2	0.456634
ZMYND10	0.456596
TTLL9	0.456537
LOC389273	0.456514
ARHGEF10L	0.456186
FAM92A3	0.455952
KRTAP5-11	0.455943
PRIMA1	0.455883
SORCS3	0.455664
TAGLN3	0.455564
NDRG4	0.455539
PTMA	0.455263
CENPP	0.455233
WRAP53	0.455099
LOC55908	0.455083
EXOC3L1	0.455014
C8B	0.45496
CTNS	0.454904
PHOX2A	0.454815
KANK3	0.454775
MRPL35	0.454678
LMO3	0.454664
ILDR1	0.454529
KRT31	0.454434
SYCE1L	0.454212
LOC727721	0.454082
GPR17	0.453871
PPDPF	0.453863
FUT7	0.453349
LOC100507012	0.453348
NEU2	0.453266
HIST1H2AH	0.453256
LOC100129027	0.452537
STGC3	0.452456
TDRD1	0.45166
MYL4	0.451545
TNFSF8	0.451484
LRMP	0.451466
C10orf47	0.451441
KRTAP12-3	0.450919
C20orf201	0.45074
MEP1A	0.45049
RPS6KL1	0.450429
ZNF714	0.45042
TMEM201	0.450102
SCG3	0.449993
FIBCD1	0.449988
REXO1L1	0.449775
PRKACG	0.449749
MYOZ3	0.449551
LOC283270	0.449435
MUC6	0.449355
CYMP	0.449183
NTNG2	0.449019
LOC100130849	0.448878
PCDHGA2	0.448825
TGFA	0.448425
FNDC9	0.448106
SERPING1	0.447857
TMEM8C	0.447784
AQP2	0.447671
MYO1A	0.447622
TNRC18	0.447451
ANGPT2	0.446795
TPPP2	0.446348
SHH	0.446334
GABRG2	0.446224
H1FNT	0.446133
KRTAP10-10	0.446021
NCRNA00315	0.445736
CYP3A4	0.445613
RETN	0.444927
CYP26C1	0.444701
CHST6	0.44463
DRGX	0.444269
LOC100290497	0.444201
C12orf75	0.44395
VGLL3	0.443772
LOC100508181	0.443745
SCGB3A1	0.443084
PRG3	0.443058
GGTLC1	0.442971
WFDC12	0.44295
KMO	0.442827
MGC45922	0.442815
GADD45G	0.442767
PDE11A	0.442751
TWSG1	0.442733
ZFAT	0.442728
SHISA5	0.442479
C2orf44	0.442373
OTOF	0.442314
ARHGEF1	0.442308
FAM124B	0.442286
RUNX1T1	0.442285
MMEL1	0.441851
RN28S1	0.441829
ZNF727	0.441058
RPL23AP71	0.440973
TMEM151B	0.44081
TBC1D29	0.4408
MRGPRX4	0.440699
GNG2	0.440612
LOC100130345	0.440591
RNF144A	0.440478
KRTAP13-4	0.440304
C8orf56	0.440297
LOC647983	0.440028
ITGB1BP2	0.440026
REXO1	0.439955
LOC96610	0.439842
LOC100129999	0.439514
TM4SF5	0.439445
PCLO	0.438893
IL37	0.438603
PARP10	0.438503
MAST1	0.438418
FGF22	0.438354
EGFR	0.438299
NCALD	0.438236
FLJ45482	0.438057
CDC14C	0.437976
ASTN2	0.437919
CC2D2B	0.437727
PVALB	0.437278
OR52I2	0.437277
AGBL4	0.436941
SECTM1	0.436706
LOC100127888	0.436306
VPS52	0.435982
RPL29	0.43569
LSR	0.435489
PCDH12	0.435389
UBE2DNL	0.435242
LCN9	0.435095
SLC13A3	0.435059
PRR25	0.435023
QKI	0.434843
F10	0.434833
LOC728208	0.434786
MUM1	0.434741
C20orf112	0.434694
LOC339807	0.434668
CYP2B6	0.434625
LOC399744	0.434615
FLJ22184	0.434595
ADAMTSL1	0.434557
TIMM8B	0.434533
XCR1	0.434285
LOC100130433	0.434208
GJB4	0.434054
C15orf55	0.43386
EEF1A1	0.433634
VEGFA	0.433567
IGFBPL1	0.433235
LDHB	0.432959
CCDC17	0.432699
RPL13AP3	0.432565
TFAP2E	0.432436
LOC402036	0.432249
LOC646743	0.431724
ZNF493	0.431647
CST3	0.431456
KCNJ4	0.431421
DOPEY1	0.431366
OR8D2	0.430821
ASCL5	0.430104
ANKDD1A	0.430044
SUMO1P3	0.429599
IQSEC3	0.429472
LILRB4	0.42942
TOR2A	0.42938
LOC100129596	0.429266
CPLX2	0.42903
TSGA10IP	0.428972
LOC401557	0.42897
APLNR	0.428887
SCUBE1	0.428882
PAPLN	0.428874
CASP14	0.428681
HSP90AB6P	0.428651
POLM	0.428554
KIRREL2	0.428458
LOC100128105	0.428386
MGC42157	0.428385
CHRND	0.428365
MCAM	0.428216
TTTY18	0.42812
FGF1	0.427932
CDX1	0.427798
TSHZ2	0.427751
KIR2DS4	0.427749
TOM1L2	0.427556
CERS3	0.427453
FAM22A	0.427048
WDR87	0.426883
ZCRB1	0.426733
ACTL6B	0.426397
DPEP3	0.426323
CTSS	0.426065
LOC100130557	0.426032
SOX2	0.42573
KRTAP9-1	0.425103
ATP8B5P	0.425086
PLA2G6	0.424945
LOC100128655	0.424876
INO80D	0.42476
LOC100130276	0.424627
KIAA1875	0.424469
TIPARP	0.424351
ARHGAP4	0.424308
ARHGAP33	0.424216
AGER	0.423858
MICAL2	0.42364
ARVCF	0.423095
CCDC64	0.422903
SPRR1A	0.422786
SORL1	0.422558
C9orf163	0.422412
MARK1	0.422259
UNC5CL	0.42197
SLURP1	0.42168
PKIG	0.42166
PAK6	0.421612
CASS4	0.420805
DKFZP547L112	0.420782
NELL1	0.420753
LOC150622	0.420684
HSP90AA1	0.420465
PHOSPHO2-KLHL23	0.420424
LOC344967	0.420381
PDE4DIP	0.420292
ASB10	0.420213
TSPY2	0.420076
OR2Z1	0.420046
SNAR-C3	0.419587
REN	0.419514
SRP19	0.419415
KLF6	0.419324
NFATC2	0.419293
CYP17A1	0.419145
OC90	0.41896
PCP4L1	0.418802
MXD4	0.418567
OR51I2	0.418558
IL21	0.418516
TUT1	0.418409
BTNL9	0.418017
OR10H1	0.417465
LTB4R2	0.417344
PTH1R	0.417177
FAM185A	0.41701
TTYH1	0.416939
GUCY2E	0.416423
LHX6	0.416336
NYX	0.41629
METTL16	0.416228
ITGB2	0.416047
ZNF843	0.416036
FAM21C	0.415943
SMCR7	0.415879
LOC100130152	0.415678
ANGPT4	0.415675
LOC100129974	0.415594
PNMA3	0.415568
NAPRT1	0.415558
LOC100130825	0.415461
EMX1	0.415437
TMED7-TICAM2	0.415109
SRGAP2P1	0.414902
TROAP	0.414733
GBGT1	0.414497
TBXA2R	0.414385
HIST1H2BH	0.414117
CCL17	0.413878
ARL5C	0.413835
LOC128322	0.413795
DNAL4	0.413548
SMG7	0.413494
SHROOM1	0.41342
LOC100128219	0.412895
C10orf96	0.412846
MYH6	0.412519
KRTAP3-3	0.412278
ZNF99	0.41214
LOC100131473	0.412005
OR1L6	0.41199
LOC100128320	0.411895
LOC283482	0.411841
LOC646853	0.411521
SBNO2	0.411064
C3orf35	0.411034
CDH5	0.411028
EMID2	0.410854
DNAJC21	0.410815
ASRGL1	0.410597
LOC646471	0.410562
LOC100289580	0.410433
LOC644050	0.410427
FAIM2	0.410356
TRIM23	0.410307
WFIKKN1	0.409881
KIAA0649	0.409794
LOC728264	0.409696
GJB1	0.409309
SNHG10	0.409286
ELK1	0.409241
MYH13	0.409136
C1QTNF4	0.40898
OMP	0.408784
STMN4	0.40877
LST1	0.408251
LOC728684	0.408145
NRXN3	0.408057
TRPV5	0.407923
LOC644925	0.40774
PPA2	0.407692
SRPK3	0.407611
RAB4A	0.40759
PKP1	0.407264
RHBDL1	0.40718
FSD1	0.407151
LOC728228	0.407127
AQP1	0.406724
TFF1	0.406575
NCR1	0.406491
KRTAP19-2	0.405813
OSCAR	0.405765
ELFN1	0.405716
PSTPIP1	0.405421
FLJ44477	0.405369
CFC1	0.405326
ABCA10	0.40522
LOC388152	0.404948
HELT	0.404849
SLC6A3	0.404782
SPC24	0.404729
LDHAL6A	0.404669
HLA-DRB5	0.404646
LOC100130238	0.404512
MFI2	0.404416
LOC100131131	0.404156
HAPLN4	0.404147
HRH2	0.404085
RTN1	0.404054
GBA3	0.40371
AS3MT	0.40352
CACNA1C	0.403064
OR2H1	0.402751
INS	0.402668
QRICH2	0.402434
LOC100132526	0.402354
NFIA	0.401956
TMEM151A	0.401567
PIAS4	0.401552
LOC100130027	0.401528
TTTY5	0.401237
C10orf91	0.401189
PGLYRP2	0.401152
MAGI2	0.401034
LOC728965	0.40103
LOC100289388	0.400682
POU3F4	0.400664
COCH	0.400546
MZT2A	0.400378
RBAK-LOC389458	0.400232
TMEM184A	0.399865
HIST1H2BO	0.39969
LOC100133161	0.398956
RABGAP1	0.398678
C6orf132	0.39848
RPN2	0.398445
CELSR1	0.398184
LOC145757	0.39798
IMPACT	0.397818
IL28A	0.397516
TNNT3	0.397408
FGFR1	0.397356
CASKIN1	0.396981
C1orf95	0.396646
SHISA7	0.396288
KCP	0.395814
DBX1	0.395775
TMEM63C	0.395664
PLAGL2	0.395512
C16orf86	0.395499
C2orf57	0.395397
BLK	0.395118
CRTAC1	0.39498
SLC22A6	0.394927
BCL2L15	0.394909
KRTAP4-8	0.394813
OR10H2	0.394443
CLEC4G	0.393997
LOC100130430	0.393783
LRP1	0.393506
LOC100132966	0.393319
CD40	0.393289
FXYD2	0.393128
RASSF10	0.393127
KIAA1543	0.392824
HES6	0.392743
SLC6A11	0.392593
NHLRC4	0.392454
LOC143666	0.392436
CLTCL1	0.392332
OR1J4	0.392124
KCNMB1	0.391945
C1orf111	0.391883
GPR45	0.391771
TPO	0.391698
OR5T1	0.391527
KCNH2	0.391423
LOC339535	0.391218
YPEL4	0.391142
GZMM	0.391105
ASB12	0.391071
RRP7B	0.39075
GALP	0.390605
PCDHA7	0.390481
MORN3	0.390251
TMEM82	0.390193
LOC100128252	0.390127
PDGFB	0.390016
TMEM40	0.389812
CCHCR1	0.389695
FGF8	0.389687
MCF2L	0.389383
RDH11	0.388572
IGLV1-44	0.388492
ALOXE3	0.388274
GRID1	0.38815
NR1I3	0.388145
AQP12A	0.387942
PHLPP2	0.387836
UPB1	0.387675
CDH22	0.387502
LCE1B	0.387284
SNHG6	0.386927
GABRB1	0.38669
LOC401286	0.385905
POU3F3	0.385551
PPP1R2	0.385287
GP9	0.385171
GPR143	0.385111
DERL3	0.384882
RPL23AP64	0.38485
CECR9	0.384789
PANX3	0.384773
PQLC1	0.384604
SMN2	0.38448
GLI4	0.384253
ADAMTS13	0.384092
ENHO	0.383656
ICMT	0.383526
TAS1R3	0.383521
SLC6A13	0.38351
AOC4	0.383342
RNF113B	0.383285
LOC100129648	0.383182
S1PR4	0.383173
LOC389217	0.382874
UTF1	0.382862
DEFB109P1	0.382706
SPI1	0.38244
SCGB3A2	0.382101
PTCHD2	0.381969
C1orf49	0.381671
TMIGD2	0.380547
COL11A2	0.38027
HCRT	0.38006
NKAIN4	0.380005
SPRNP1	0.379891
OLFM3	0.379661
ZNF736	0.379567
GGT6	0.379515
RPL5	0.379452
CYB5A	0.379438
LOC644962	0.379244
LRRC37BP1	0.379028
CCBP2	0.378976
OSM	0.378923
PHYHIP	0.378613
ZNF461	0.378311
SLC45A2	0.378155
MCM8	0.377961
CKAP2	0.377588
C8orf71	0.377448
WNT3A	0.377064
ADARB1	0.376295
GPR4	0.375777
SLC22A12	0.375691
PPP1R12B	0.375135
GPNMB	0.375067
LOC389831	0.374741
ANO8	0.374595
FAM166A	0.374395
LOC100129931	0.374373
SEPT6	0.37436
SPRR2D	0.37429
CELF3	0.374259
ADD2	0.374256
IGFL1	0.374176
HPX-2	0.374027
SRSF11	0.373858
KRT8P41	0.373332
C1orf200	0.373227
DRP2	0.3732
NBEAL2	0.373162
NKX2-3	0.373148
ZNF85	0.372998
STAC2	0.37293
NCRNA00288	0.372856
ZNF717	0.372778
LOC644246	0.372718
C17orf89	0.372471
MBD6	0.372435
RNF166	0.372272
TMEM145	0.372071
WNK2	0.371986
OCM2	0.371924
C15orf62	0.371787
TNNC1	0.371502
RASGRP4	0.37135
GALK1	0.371148
AZGP1P1	0.370802
S100A14	0.370765
GPR25	0.37076
HCG11	0.370744
SLC2A11	0.37071
MASP2	0.370689
DUX3	0.370331
STAP2	0.370323
CD300LB	0.370304
CBX2	0.370296
LOC100130236	0.370261
LOC646049	0.369861
CLCNKB	0.36976
KIAA1949	0.36957
MGC4473	0.36926
C2orf55	0.369197
P4HA3	0.368854
AQP6	0.368665
DOCK3	0.368564
LOC441666	0.367923
KRTAP5-4	0.367877
ACTL9	0.367827
DYRK1B	0.367484
LCE3E	0.367402
GH1	0.367363
OR10G3	0.36717
AZGP1	0.366856
ARGLU1	0.366842
LOC84931	0.366841
APOL4	0.366702
GAS2L2	0.366635
CLIC3	0.366582
FLJ38576	0.366422
MAMDC4	0.366362
FBXL6	0.366166
XIRP1	0.366138
HBQ1	0.366136
TCP1	0.366102
DCT	0.365873
TSPO2	0.365796
LOC100505476	0.365751
SCN1B	0.36534
NEURL	0.365323
SFTPA2	0.36464
KIAA1217	0.364525
ARX	0.364116
CCDC36	0.363752
ZBTB16	0.36369
SERP2	0.363476
LOC146880	0.363426
PRB1	0.36326
GPBAR1	0.362714
AP3B2	0.362666
GABRB3	0.362615
ACTR3C	0.362379
PAEP	0.36235
SCGB1A1	0.361841
CDH7	0.361697
VIPR2	0.361359
CD209	0.361312
LOC729175	0.361173
MAP6	0.361003
LOC441233	0.360844
LOC100130987	0.360783
FERMT2	0.36042
ANKMY1	0.359986
DNAJA1P5	0.359842
POM121L1P	0.359433
OR52N5	0.359002
WDR6	0.358902
VSX1	0.35889
LOC100130051	0.358466
WBP2	0.35827
COX6B2	0.35818
LOC647166	0.357992
LOC653712	0.357745
PRAP1	0.357561
BEX4	0.357383
CHAD	0.357236
CCDC61	0.356853
HMX2	0.356618
DDX6	0.356259
TLR9	0.356209
MTNR1B	0.356127
MATN4	0.356044
C3orf74	0.356036
CLCN1	0.355662
PRAM1	0.35558
IL17B	0.355466
KRTAP19-5	0.35525
DTNA	0.355179
FBXL19	0.355012
C19orf55	0.354936
FFAR3	0.354898
ABI3	0.354769
HNF1A	0.354262
NEUROG3	0.353781
GPR44	0.353701
RORB	0.353685
COL27A1	0.353396
LOC100129722	0.35334
DAB1	0.35304
[truncated: 916 more rows]
