# Supplementary material for: Molecular mechanism of a novel root-end filling material containing zirconium oxide on the osteogenic/odontogenic differentiation of human osteosarcoma MG-63 cells
Source: Front Bioeng Biotechnol. 2023 Oct 13;11:1269246. doi: 10.3389/fbioe.2023.1269246 (PMC10613028; doi:10.3389/fbioe.2023.1269246)
Supplement: Supplementary file 5 [file Table5.xlsx]

## Sheet: Supplementary Table S5
GeneSymbol	Fold Change
AREG	4.8786
NOG	4.73851
GDF10	3.91016
NOTCH1	3.8105
DUOX2	3.80304
BMP6	3.75668
ADAMTS5	3.47745
FGFR3	3.07628
INHBA	2.92214
IL6ST	2.85677
LHX8	2.8243
IGFBP3	2.79127
LEP	2.79106
FAT4	2.77806
FZD9	2.5774
TNFRSF11A	2.55884
CYP27B1	2.53738
ENPP1	2.52391
SLC24A4	2.48996
ZHX3	2.48203
GRP	2.47117
GPM6B	2.39811
PHEX	2.3398
P2RX7	2.30859
BMP5	2.29758
CHRDL2	2.21783
WNT7B	2.17387
RUNX1	2.1546
HDAC2	2.11996
CSGALNACT1	2.10627
ANO6	2.10395
CHRDL1	2.10242
FBN2	2.07581
TFAP2A	2.04995
IGFBP5	2.04812
CLEC3B	2.04697
AXIN2	2.02206
COMP	0.477546
RRBP1	0.467907
PTK2B	0.467847
PKDCC	0.464221
COL11A2	0.463842
WNT3A	0.459699
BCL2L11	0.45729
NKX2-3	0.436349
LAMA5	0.433445
RBMX	0.39764
LAMB1	0.396814
SOX2	0.396406
NELL1	0.391771
FGF8	0.37969
ZBTB16	0.378428
CALCA	0.376939
ACTN3	0.349931
ODAM	0.349851
TWSG1	0.331842
RORB	0.330069
AQP1	0.315926
FERMT2	0.314819
FGF4	0.309162
RIPPLY2	0.308154
BCL11B	0.289205
DSPP	0.254356
BMP8B	0.232949
LIMD1	0.225159
KREMEN1	0.211678
CITED1	0.208577
TWIST1	0.205259
HAND2	0.19037
SOX11	0.188537
SMPD3	0.0629625
